# Supplementary material for: Evaluation of Nutrition Risk Screening Score 2002 (NRS) assessment in hospitalized chronic kidney disease patient
Source: PLoS One. 2019 Jan 24;14(1):e0211200. doi: 10.1371/journal.pone.0211200 (PMC6345448; doi:10.1371/journal.pone.0211200)
Supplement: S1 File — (XLS) [file pone.0211200.s001.xls]

## Sheet: data
no	pid_anonym	no_visit_total	no_of_visit	sex	age	nrs	caseweight	drg_group	rtx	akin_grade	ckd_grade	albumin_g_l	crp_mg_l	haemoglobin_g_l	leucocytes_G_l	sodium_mmol_l	potassium_mmol_l	calcium_mmol_l	creatinine_umol_l	barthelindex	los_days	death_inhospital	costs_CHF
1	1	1	1	female	24	2	1.008	Diseases and Disorders of the Kidney And Urinary Tract	No	3	3.5	71	71	119	6.9	138	3.7	2.26	158	75	5	0	10226.8
2	2	1	1	male	32	0	1.735	Diseases and Disorders of the Musculoskeletal System And Connective Tissue	Yes	0	4	35	94	114	5.9	140	5.1	2.38	303	35	6	0	18394.2
3	3	1	1	male	31	1	0.281	Diseases and Disorders of the Endocrine, Nutritional And Metabolic System	No	0	3.5	35	3	117	12.3	131	3.4	1.95	223	80	1	0	4364.84
4	4	2	1	female	38	2	2.105	Diseases and Disorders of the Musculoskeletal System And Connective Tissue	Yes	0	4	23	114	87	6.5	136	3.3	1.26	246	15	16	0	33948.9
5	4	2	2	female	38	2	1.035	Diseases and Disorders of the Endocrine, Nutritional And Metabolic System	Yes	0	4	31	10	78	6.9	136	3.2	1.39	331	100	4	0	5755.6
6	6	1	1	male	31	1	0.564	Diseases and Disorders of the Kidney And Urinary Tract	Yes	3	3.5	28	28	111	8.5	137	4.3	2.41	224	100	7	0	17895.1
7	7	1	1	male	32	3	0.418	Diseases and Disorders of the Ear, Nose, Mouth And Throat	No	0	4	39	9	143	10.4	139	4.2	2.25	440	100	6	0	10220.1
8	8	1	1	male	22	4	1.7028	Other	No	0	1	30	169	134	7.1	135	3.3	1.9	8	5	13	0	56446.7
9	9	1	1	male	28	3	1.754	Diseases and Disorders of the Kidney And Urinary Tract	No	3	5	34	55	105	7.9	138	5.2	2.52	627	45	10	0	21771.8
10	10	1	1	female	29	2	0.796	Diseases and Disorders of the Circulatory System	No	0	2	36	343	84	6.3	138	4.5	2.03	99	100	6	0	9584.67
11	11	3	1	male	28	1	2.178	Diseases and Disorders of the Kidney And Urinary Tract	No	0	5	35	3	96	4.4	138	4.3	2.19	765	100	3	0	8897.7
13	11	3	3	male	29	1	0.848	Diseases and Disorders of the Kidney And Urinary Tract	No	0	5	80	80	86	11.7	137	5.7	1.73	756	60	8	0	21431.1
12	11	3	2	male	29	2	0.576	Diseases and Disorders of the Kidney And Urinary Tract	No	0	5	3	3	91	5.5	133	5.3	2.07	756	100	2	0	5438.75
14	14	1	1	female	33	2	0.512	Diseases and Disorders of the Digestive System	No	1	4	35	55	128	11	136	4.3	2.2	222	95	2	0	5457.32
15	15	1	1	male	27	3	1.69	Other	No	3	3.5	30	6	93	9.7	129	4.3	2.19	229	75	9	0	19908
16	16	1	1	male	21	1	0.295	Diseases and Disorders of the Kidney And Urinary Tract	No	0	3	34	3	126	7.5	140	4.6	2.51	160	40	1	0	4111.07
17	17	1	1	male	33	2	0.683	Diseases and Disorders of the Kidney And Urinary Tract	No	3	3.5	49	11	185	7.7	131	3.6	2.71	226	100	2	0	5933.63
18	18	1	1	female	51	1	0.282	Diseases and Disorders of the Kidney And Urinary Tract	No	3	4	30	3	104	5.7	136	3.7	2.24	253	70	1	0	8391.43
20	19	1	1	male	68	1	0.836	Other	Yes	1	3.5	38	37	137	16.6	135	5.6	2.25	156	75	6	0	12019.2
26	22	5	6	male	48	3	1.69	Diseases and Disorders of the Digestive System	Yes	2	2	37	37	37	37	124	124	124	124	50	5	0	11592.8
25	22	5	5	male	48	1	0.71	Other	Yes	0	3	27	27	27	27	136	136	136	136	100	2	0	5740.72
21	22	5	1	male	47	0	0.418	Diseases and Disorders of the Respiratory System	Yes	0	4	27	39	93	14.4	128	3.9	2.53	275	80	2	0	7225.68
24	22	5	4	male	48	3	2.109	Diseases and Disorders of the Circulatory System	Yes	0	4	24	22	82	9.7	130	5	2.06	393	55	11	0	20391.3
22	22	5	2	male	48	2	1.288	Diseases and Disorders of the Kidney And Urinary Tract	Yes	0	4	24	24	100	1.8	135	3.4	1.94	349	85	3	0	23544.3
27	25	2	1	female	75	2	2.604	Diseases and Disorders of the Circulatory System	Yes	0	3	30	8	123	5.3	141	4.5	2.52	107	90	2	0	13275.9
28	25	2	2	female	75	2	2.604	Diseases and Disorders of the Circulatory System	Yes	0	3	93	93	93	6.7	137	4.3	2.44	101	60	4	0	11680.8
29	27	1	1	male	78	4	3.363	Diseases and Disorders of the Circulatory System	No	1	4	27	15	101	3.8	142	4.6	2.19	278	35	39	0	78174.9
30	28	1	1	male	60	0	0.306	Diseases and Disorders of the Kidney And Urinary Tract	No	0	1	38	4	145	8.6	140	3.8	2.3	63	70	1	0	4155.39
31	29	2	1	female	70	2	1.741	Diseases and Disorders of the Circulatory System	Yes	0	3	35	3	102	4.6	131	3.4	2.13	108	100	5	0	7889.46
32	29	2	2	female	70	2	1.191	Diseases and Disorders of the Nervous System	Yes	0	3.5	35	3	96	4.7	126	3.3	2.11	123	100	3	0	6581.72
34		1	2	male	56	1	0.907	Diseases and Disorders of the Musculoskeletal System And Connective Tissue	No	0	5	7	7	103	7.6	143	5.2	2.15	584	30	10	0	26722.8
37	33	3	3	male	73	4	1.203	Diseases and Disorders of the Musculoskeletal System And Connective Tissue	No	0	3	31	31	31	31	133	133	133	133	55	16	0	21341.2
35	33	3	1	male	73	2	1.482	Other	No	0	3.5	57	57	57	57	139	139	139	139	100	12	0	27437.2
36	33	3	2	male	73	2	1.203	Diseases and Disorders of the Kidney And Urinary Tract	No	0	4	80	80	96	4.1	142	3.8	2.21	273	60	6	0	23690
38	35	1	1	female	68	1	0.552	Diseases and Disorders of the Endocrine, Nutritional And Metabolic System	No	1	3.5	4	4	138	9.9	130	3.7	2.46	151	90	7	0	11595.2
39	36	5	1	female	48	6	1.749	Diseases and Disorders of the Digestive System	No	0	5	24	4	87	3.5	135	4	2.02	533	90	5	0	18168.1
42	36	5	4	female	49	4	0.636	Diseases and Disorders of the Musculoskeletal System And Connective Tissue	No	0	5	4	4	95	3.3	139	4.1	1.99	678	90	3	0	6917.54
44	36	5	6	female	49	5	7.946	Other	No	0	5	111	111	111	5.7	139	4.2	2.04	527	55	81	1	180494
41	36	5	3	female	49	4	1.45	Diseases and Disorders of the Kidney And Urinary Tract	No	0	5	26	6	114	5.7	135	3.6	1.94	527	45	28	0	53190.9
40	36	5	2	female	49	1	1.212	Diseases and Disorders of the Kidney And Urinary Tract	No	0	5	15	28	112	6.8	136	7.2	2.12	462	70	12	0	24564
45	41	3	1	female	65	1	2.274	Other	No	1	3.5	34	34	34	34	131	131	131	131	15	10	0	24582.5
47	41	3	3	female	66	1	1.353	Diseases and Disorders of the Circulatory System	No	0	5	97	97	97	12	135	4.8	2.12	521	20	15	0	8470.73
48	41	3	4	female	66	1	1.353	Diseases and Disorders of the Circulatory System	No	0	5	6	6	106	15.8	134	4.1	2.35	511	100	1	0	8470.73
50	44	1	1	male	56	2	1.09	Diseases and Disorders of the Endocrine, Nutritional And Metabolic System	No	1	5	56	56	75	12	132	5.4	2.24	454	30	10	0	22471.7
52	46	2	2	male	23	3	0.175	Other	No	0	5	25	32	112	7.7	140	4.9	2.24	497	95	1	0	3088.86
51	46	2	1	male	23	2	0.175	Diseases and Disorders of the Kidney And Urinary Tract	No	0	2	37	3	121	9.5	138	4.1	2.38	121	80	8	0	3664.67
55	48	3	3	male	74	5	3.279	Diseases and Disorders of the Kidney And Urinary Tract	Yes	0	4	31	7	92	4.8	129	3.8	2.36	211	35	10	1	59094.3
53	48	3	1	male	74	3	3.279	Diseases and Disorders of the Kidney And Urinary Tract	No	0	5	26	3	79	3.4	129	5.8	2	587	25	40	0	59094.3
54	48	3	2	male	74	2	4.911	Other	Yes	1	4	13	13	108	6.9	135	3.8	2.25	316	20	51	0	90790.7
56	50	2	1	female	43	1	0.51	Diseases and Disorders of the Kidney And Urinary Tract	Yes	0	3	35	15	99	1.7	143	4.3	2.19	107	100	4	0	9652.26
57	50	2	2	female	43	1	1.138	Diseases and Disorders of the Kidney And Urinary Tract	Yes	0	3	26	3	106	1.1	134	5	2.36	125	100	3	0	11095.1
58	52	1	1	male	40	1	2.879	Diseases and Disorders of the Circulatory System	Yes	0	3	29	11	128	6	137	4	2.36	142	100	3	0	15150.6
59	53	1	1	male	82	5	2.021	Diseases and Disorders of the Nervous System	No	2	4	36	36	114	4.4	145	4.5	2.26	189	0	30	1	113952
62	56	5	3	male	72	2	0.875	Infectious and Parasitic DDs (Systemic or unspecified sites)	No	0	3.5	26	25	100	11.4	143	4.8	1.98	162	50	3	0	7339.44
61	56	5	2	male	72	3	3.333	Diseases and Disorders of the Musculoskeletal System And Connective Tissue	No	0	3	97	97	77	6	140	5.3	2.21	128	5	26	0	57336.8
60	56	5	1	male	71	4	1.976	Diseases and Disorders of the Musculoskeletal System And Connective Tissue	No	1	2	26	9	94	7.2	140	5.2	2.2	102	25	6	0	19213
63	56	5	4	male	72	3	1.319	Other	No	0	3	28	77	79	9.1	143	6.3	2.29	128	10	15	0	34288.2
64	56	5	5	male	72	3	0.759	Diseases and Disorders of the Endocrine, Nutritional And Metabolic System	No	0	3.5	11	11	89	7.9	139	7	2.17	153	20	9	0	16320.1
66	60	2	2	male	78	3	1.482	Diseases and Disorders of the Musculoskeletal System And Connective Tissue	No	0	3	17	17	17	17	133	133	133	133	100	4	0	17675.9
65	60	2	1	male	78	2	1.482	Other	No	0	3.5	13	13	13	13	135	135	135	135	50	10	0	23995.2
67	61	1	1	male	63	3	1.91	Diseases and Disorders of the Digestive System	No	1	5	27	3	93	9	141	5.3	2.09	593	90	7	0	14355.7
68	62	1	1	female	73	1	1.69	Diseases and Disorders of the Kidney And Urinary Tract	No	0	4	33	28	100	6.4	140	3.7	2.24	198	65	16	0	30070.6
69	63	1	1	male	52	1	0.295	Diseases and Disorders of the Kidney And Urinary Tract	Yes	1	3.5	4	4	104	4.4	141	4.5	2.19	158	45	1	0	3657.13
72	65	3	3	female	70	4	2.191	Diseases and Disorders of the Kidney And Urinary Tract	No	0	5	108	108	108	9.8	122	4.1	2.43	385	55	31	0	87992.1
70	65	3	1	female	70	3	0.295	Diseases and Disorders of the Circulatory System	No	0	5	26	11	103	7.4	125	4.6	2.4	391	50	1	0	4227.76
71	65	3	2	female	70	2	0.238	Diseases and Disorders of the Kidney And Urinary Tract	No	0	5	8	8	101	7.6	127	4	2.41	389	100	1	0	2910.4
75	68	2	2	female	82	2	1.008	Diseases and Disorders of the Kidney And Urinary Tract	No	1	5	14	14	102	10.5	138	9.2	2.29	435	60	13	0	15245
74	68	2	1	female	82	4	2.478	Diseases and Disorders of the Kidney And Urinary Tract	No	3	5	28	23	89	7.6	133	5.6	2.14	383	35	6	0	12806.4
76	69	2	1	female	76	3	1.138	Diseases and Disorders of the Kidney And Urinary Tract	No	1	5	34	3	128	5.9	138	3.5	2.34	344	100	3	0	5440.12
77	69	2	2	female	76	3	0.295	Diseases and Disorders of the Kidney And Urinary Tract	No	0	5	128	128	128	8.3	138	4	2.31	315	75	1	0	4133.95
78	71	3	1	male	43	1	0.418	Diseases and Disorders of the Ear, Nose, Mouth And Throat	Yes	0	4	30	92	91	7.9	137	4.5	2.02	246	100	2	0	5592.66
79	71	3	2	male	43	1	0.836	Diseases and Disorders of the Kidney And Urinary Tract	Yes	2	4	43	43	104	17.5	138	4.9	2.07	252	95	5	0	8823.21
80	71	3	3	male	43	1	0.469	Diseases and Disorders of the Kidney And Urinary Tract	Yes	1	4	26	41	88	14.1	133	4.4	2.27	348	95	3	0	6396.4
82	75	2	2	male	42	1	1.288	Diseases and Disorders of the Nervous System	No	0	2	3	3	110	7.2	138	4.4	2.46	111	100	6	0	11011.8
81	75	2	1	male	41	2	2.04	Diseases and Disorders of the Digestive System	No	0	2	40	3	105	13.8	135	4.2	2.59	105	100	9	0	13799.1
83	76	1	1	female	44	2	0.512	Diseases and Disorders of the Digestive System	No	1	5	26	91	111	13	139	3.4	2.22	411	75	7	0	13766.1
84	77	2	1	male	48	1	4.001	Diseases and Disorders of the Musculoskeletal System And Connective Tissue	Yes	0	4	22	28	100	4.7	132	5	2.26	342	45	26	0	62484.3
85	77	2	2	male	48	2	3.05	Diseases and Disorders of the Musculoskeletal System And Connective Tissue	No	0	5	25	16	79	9.9	135	4.1	2	444	40	11	0	27474.3
87	80	2	2	male	56	1	2.055	Diseases and Disorders of the Kidney And Urinary Tract	No	0	4	26	11	93	5.4	130	4	2.34	286	40	13	1	34136.5
86	80	2	1	male	56	5	2.055	Diseases and Disorders of the Kidney And Urinary Tract	No	0	4	26	19	93	6.1	133	4.7	2.15	234	70	24	0	55428.8
88	81	1	1	male	57	5	1.579	Infectious and Parasitic DDs (Systemic or unspecified sites)	No	0	4	22	72	94	4	140	4.3	1.82	370	55	7	0	15493.4
89	82	2	1	female	71	1	2.604	Diseases and Disorders of the Circulatory System	No	0	4	33	3	122	8.9	142	4.4	2.19	182	100	2	0	9609.13
90	82	2	2	female	71	2	1.123	Diseases and Disorders of the Blood and Blood Forming Organs and Immunological Disorders	No	0	4	6	6	99	9.3	139	4.2	2.5	214	90	5	0	9870.93
92	85	2	2	male	61	1	0.536	Diseases and Disorders of the Digestive System	No	0	3	27	27	105	8.7	139	3.5	1.88	139	95	2	0	3724.17
91	85	2	1	male	61	2	0.5322	Diseases and Disorders of the Musculoskeletal System And Connective Tissue	No	3	3.5	37	37	118	11.8	141	4.2	1.97	166	95	4	0	4892.14
94	88	3	2	male	58	3	1.411	Diseases and Disorders of the Musculoskeletal System And Connective Tissue	Yes	0	3	3	3	118	3.5	142	4	2.43	129	75	2	0	9555.6
95	88	3	3	male	58	2	0.619	Diseases and Disorders of the Circulatory System	Yes	0	3	3	3	116	3.2	144	4.5	2.45	149	35	7	0	11775.6
93	88	3	1	male	57	2	0.619	Diseases and Disorders of the Musculoskeletal System And Connective Tissue	Yes	0	3.5	25	25	105	6.6	141	4.3	2.33	184	60	2	0	6211.87
96	89	3	1	male	53	0	1.138	Diseases and Disorders of the Kidney And Urinary Tract	Yes	0	3.5	34	3	118	8	144	4.4	1.96	201	35	2	0	4180.31
97	89	3	2	male	53	1	1.138	Diseases and Disorders of the Kidney And Urinary Tract	Yes	0	3.5	26	26	103	8.8	142	4.3	1.97	173	95	6	0	9786.64
98	89	3	3	male	53	1	0.683	Diseases and Disorders of the Kidney And Urinary Tract	Yes	1	4	99	99	99	11.5	131	5.2	2.17	327	55	2	0	4624.97
103		3	5	female	60	4	2.267	Diseases and Disorders of the Kidney And Urinary Tract	No	0	3.5	34	34	34	34	139	139	139	139	35	61	0	42490.5
100		3	2	female	59	1	2.267	Other	No	0	3.5	28	28	28	28	136	136	136	136	100	26	0	52961.8
101		3	3	female	60	1	1.023	Other	No	0	5	23	77	98	31.3	133	4.4	2.87	384	95	7	0	37104.1
105	95	1	1	male	60	1	2.06	Diseases and Disorders of the Musculoskeletal System And Connective Tissue	No	0	3.5	3	3	93	6.9	139	5.6	2.21	205	20	7	0	21175.2
106	96	1	1	male	65	1	0.295	Diseases and Disorders of the Kidney And Urinary Tract	Yes	0	2	6	6	112	13.5	136	3.9	2.49	83	85	1	0	10322.7
108	98	3	2	male	75	2	2.274	Diseases and Disorders of the Circulatory System	No	0	3	37	37	37	37	122	122	122	122	55	5	0	31158.2
107	98	3	1	male	75	4	2.274	Other	No	2	3	32	32	32	32	126	126	126	126	30	12	0	42544.6
109	98	3	3	male	75	3	1.381	Diseases and Disorders of the Circulatory System	No	0	4	38	8	100	4	129	3.4	2.5	309	35	11	1	18955.2
110	100	1	1	female	61	2	0.267	Diseases and Disorders of the Digestive System	No	0	5	33	3	139	4.3	148	5.6	2.35	659	65	1	0	5696.46
111	101	2	1	male	66	1	1.138	Diseases and Disorders of the Kidney And Urinary Tract	No	2	4	35	3	121	8.3	139	5	2.27	294	100	11	0	13421.9
112	101	2	2	male	66	1	0.418	Diseases and Disorders of the Ear, Nose, Mouth And Throat	No	1	3.5	36	36	122	10.4	136	3.7	2.28	189	85	4	0	6629.34
113	103	1	1	female	81	3	1.289	Diseases and Disorders of the Digestive System	No	0	5	28	55	133	13.1	140	4.2	2.29	371	15	21	0	41240.5
115	104	1	1	male	68	2	0.676	Diseases and Disorders of the Ear, Nose, Mouth And Throat	Yes	0	4	33	299	116	18.6	132	5.8	2	209	65	9	0	17206.2
116	105	1	1	male	56	1	0.444	Diseases and Disorders of the Respiratory System	No	0	3.5	8	8	128	7.4	142	3.6	2.4	182	65	1	0	3818.34
117	106	3	1	female	63	1	0.47	Other	No	1	5	21	103	113	9.2	129	5.2	2.21	309	60	4	0	8419.68
118	106	3	2	female	63	1	1.508	Other	No	2	4	22	103	93	13.4	131	4.2	2.19	180	25	13	0	26909.3
119	106	3	3	female	63	1	0.823	Diseases and Disorders of the Kidney And Urinary Tract	No	1	4	21	21	115	9.4	133	5.7	2.36	284	65	16	0	25910.8
120	109	1	1	male	47	0	0.283	Diseases and Disorders of the Blood and Blood Forming Organs and Immunological Disorders	No	0	1	35	3	154	6.8	136	4	2.34	64	100	1	0	4338.91
121	110	1	1	male	74	2	0.832	Diseases and Disorders of the Circulatory System	No	0	5	118	118	118	7	137	5.1	2.23	659	65	2	0	9952.28
125		1	3	female	62	2	0.578	Diseases and Disorders of the Circulatory System	No	0	5	3	3	119	6.7	141	4	2.37	393	65	2	0	4485.44
126	112	1	1	female	69	1	0.639	Diseases and Disorders of the Ear, Nose, Mouth And Throat	Yes	0	2	32	71	137	4.9	123	4.1	2.38	87	85	4	0	7871.92
129	114	2	2	male	100	3	2.193	Diseases and Disorders of the Kidney And Urinary Tract	No	0	5	168	168	81	3.9	143	6.7	2.13	472	70	6	0	18357
128	114	2	1	male	99	2	2.97	Diseases and Disorders of the Circulatory System	No	0	5	30	51	113	4.5	139	5.2	2.11	597	50	10	0	23158.7
132	115	1	1	female	75	5	3.707	Diseases and Disorders of the Kidney And Urinary Tract	No	3	5	3	3	93	16.2	138	8	2.32	794	5	10	0	30544
133	116	1	1	male	83	2	0.55	Diseases and Disorders of the Digestive System	No	0	2	8	8	127	8.9	135	4.2	2.01	99	75	4	0	9148.01
135	118	2	2	male	64	1	0.283	Diseases and Disorders of the Musculoskeletal System And Connective Tissue	No	0	5	32	32	106	6.9	140	4.4	2.18	381	50	1	0	3419.26
134	118	2	1	male	64	4	0.874	Diseases and Disorders of the Kidney And Urinary Tract	No	1	3.5	32	3	101	9.9	136	3.8	2.35	153	70	11	0	27216.7
136	119	1	1	female	75	4	2.466	Diseases and Disorders of the Blood and Blood Forming Organs and Immunological Disorders	No	3	4	38	213	89	10.9	143	4.3	2.24	205	30	21	0	46232.6
137	120	1	1	male	53	2	1.008	Diseases and Disorders of the Kidney And Urinary Tract	No	3	5	35	267	114	11.6	140	4.6	2.21	814	95	9	0	15484.5
138	121	1	1	male	86	2	2.109	Diseases and Disorders of the Respiratory System	No	0	4	32	8	143	10.4	136	4	2.14	264	35	5	0	12493.5
139	122	1	1	female	83	3	2.478	Diseases and Disorders of the Kidney And Urinary Tract	No	3	5	32	6	110	5.5	129	4.1	1.83	285	75	9	0	18413.3
140	123	1	1	male	53	3	1.008	Diseases and Disorders of the Kidney And Urinary Tract	No	3	5	27	8	92	4.4	140	3.2	1.89	641	75	7	0	11030.8
141	124	1	1	female	59	2	0.704	Diseases and Disorders of the Digestive System	Yes	0	3.5	130	130	130	6.7	140	4.4	140	140	100	2	0	7224.05
142	125	1	1	female	75	2	0.44	Infectious and Parasitic DDs (Systemic or unspecified sites)	Yes	1	2	34	95	114	5	140	3.1	2.46	69	100	1	0	4340.97
144	127	2	2	male	72	2	0.683	Diseases and Disorders of the Kidney And Urinary Tract	No	0	3.5	33	5	125	6	135	4.2	2.15	166	45	2	0	7098.17
143	127	2	1	male	72	3	0.282	Diseases and Disorders of the Kidney And Urinary Tract	No	0	4	35	5	131	9.6	136	4.4	2.22	198	100	1	0	3321.68
145	128	4	1	male	64	1	0.283	Diseases and Disorders of the Kidney And Urinary Tract	No	0	5	33	6	107	7.9	145	3.5	2.24	540	100	1	0	6939.8
147	128	4	3	male	64	2	1.69	Diseases and Disorders of the Kidney And Urinary Tract	No	0	5	27	3	92	9.6	137	3.6	2.01	662	80	5	0	10848.9
148	128	4	4	male	64	1	0.542	Diseases and Disorders of the Kidney And Urinary Tract	No	0	3.5	27	3	69	4.9	136	4.2	2.03	162	40	4	0	9141.12
146	128	4	2	male	64	2	4.249	Diseases and Disorders of the Kidney And Urinary Tract	No	0	4	23	8	23	23	135	3.9	2.12	276	75	8	0	34534.5
149	132	1	1	male	41	0	0.26	Diseases and Disorders of the Endocrine, Nutritional And Metabolic System	No	0	1	36	3	136	9.1	124	3.4	124	54	90	1	0	3366.35
150	133	1	1	male	42	1	0.422	Diseases and Disorders of the Circulatory System	Yes	0	4	33	3	104	7.1	140	4.2	2.36	277	95	1	0	3534.56
151	134	1	1	male	85	3	0.578	Diseases and Disorders of the Circulatory System	No	0	4	41	3	123	4	138	4.9	2.24	217	75	2	0	4275.75
152	135	1	1	male	53	3	50.282	Other	No	2	4	17	48	131	23.3	118	5.2	1.74	238	25	153	0	442398
153	136	1	1	female	67	1	0.753	Diseases and Disorders of the Digestive System	No	2	5	32	4	134	4.9	134	3.8	1.94	1005	90	4	0	8767.51
154	137	1	1	female	27	0	0.283	Diseases and Disorders of the Musculoskeletal System And Connective Tissue	No	0	1	46	3	163	7.3	134	4.4	2.35	75	80	1	0	3697.55
155	138	1	1	male	50	1	0.282	Diseases and Disorders of the Kidney And Urinary Tract	No	0	2	10	10	129	6.5	139	4.2	2.24	107	45	1	0	3157.43
157	140	2	2	female	79	2	2.963	Diseases and Disorders of the Kidney And Urinary Tract	No	1	4	34	3	106	6.8	137	6	2.3	163	45	8	0	18070.1
156	140	2	1	female	78	4	1.008	Diseases and Disorders of the Circulatory System	No	3	4	29	21	106	6.3	130	5.9	2.31	214	85	6	0	9739.48
158	141	1	1	female	68	1	0.576	Diseases and Disorders of the Kidney And Urinary Tract	No	3	4	38	12	125	9.4	138	4	2.16	283	100	6	0	13406.4
159	142	1	1	male	58	1	0.882	Other	Yes	0	3	13	13	139	8.2	139	4.7	2.25	125	95	7	0	9696.27
160	143	1	1	female	59	2	1.999	Diseases and Disorders of the Kidney And Urinary Tract	No	0	5	34	4	113	6	139	6	2.29	413	95	4	0	13782.8
161	144	1	1	male	71	7	0.858	Other	No	3	5	34	13	64	44	135	4.6	2	786	35	10	0	25777.7
162	145	1	1	female	71	3	0.838	Diseases and Disorders of the Ear, Nose, Mouth And Throat	No	0	1	37	4	116	3.8	122	3.8	122	54	70	2	0	4048.25
163	146	1	1	male	54	1	0.283	Diseases and Disorders of the Kidney And Urinary Tract	No	0	2	3	3	151	7.4	142	3.8	2.34	106	45	1	0	2934.98
164	147	1	1	male	61	0	1.385	Diseases and Disorders of the Circulatory System	No	0	3.5	4	4	108	5.7	139	5	2.37	184	100	2	0	10793.2
166	150	3	2	male	70	3	1.326	Diseases and Disorders of the Kidney And Urinary Tract	Yes	1	4	98	98	108	4.6	129	4.8	2.07	276	45	15	0	20044.5
167	150	3	3	male	70	3	2.055	Diseases and Disorders of the Circulatory System	Yes	1	4	69	69	124	8.8	131	4.5	1.99	248	55	13	0	16974.6
165	150	3	1	male	69	2	0.669	Diseases and Disorders of the Kidney And Urinary Tract	Yes	0	4	25	12	115	13.3	133	5.8	1.54	359	75	2	0	5475.05
168	151	1	1	female	72	5	2.8587	Diseases and Disorders of the Circulatory System	No	3	4	21	71	105	5.9	134	3.6	2.2	205	15	21	0	76326.1
169	152	1	1	female	86	2	2.554	Other	No	1	5	26	38	67	4.3	138	6.3	2.15	268	40	33	0	53298.3
170	153	1	1	female	45	3	3.293	Diseases and Disorders of the Circulatory System	No	0	5	28	15	105	3.6	135	5.8	2.01	566	75	41	0	84549.9
171	154	1	1	female	40	1	2.193	Diseases and Disorders of the Circulatory System	Yes	0	2	30	12	116	10.5	139	3.5	2.26	97	55	5	0	9605.62
173	155	1	1	male	41	4	2.599	Diseases and Disorders of the Musculoskeletal System And Connective Tissue	Yes	0	3.5	42	8	129	7.9	139	5.5	2.45	167	65	5	0	10654.4
174	156	1	1	male	48	1	0.703	Diseases and Disorders of the Circulatory System	No	0	5	36	3	130	6.9	142	4.5	2.43	555	85	7	0	28214.5
175	157	1	1	male	64	2	0.869	Diseases and Disorders of the Musculoskeletal System And Connective Tissue	No	1	5	27	96	93	15.4	134	5.2	2.39	450	95	1	0	4803.64
176	158	1	1	male	56	2	0.418	Diseases and Disorders of the Ear, Nose, Mouth And Throat	No	0	3.5	36	10	162	7	133	4	2.07	200	100	4	0	9000.52
177	159	1	1	female	60	3	4.073	Other	No	3	5	28	23	134	8.9	135	5.1	2.18	331	15	13	1	93105.3
178	160	1	1	male	55	1	0.949	Infectious and Parasitic DDs (Systemic or unspecified sites)	Yes	0	3	39	11	127	12.9	137	4.3	2.33	129	100	14	0	15823.8
179	161	1	1	male	70	2	0.6976	Diseases and Disorders of the Digestive System	No	0	5	53	53	90	12.6	137	4.7	1.84	694	60	6	0	17167.6
180	162	1	1	male	85	3	2.193	Diseases and Disorders of the Circulatory System	No	2	5	26	157	95	16.8	137	4.2	2.33	346	60	11	0	20537
181	163	1	1	male	80	2	4.842	Diseases and Disorders of the Nervous System	No	0	5	39	3	124	4.2	136	4.7	2.44	454	35	21	0	57130.2
182	164	1	1	female	88	7	0.827	Diseases and Disorders of the Digestive System	No	3	5	26	114	135	19.6	137	4.1	2.51	411	5	15	0	29047.5
183	165	1	1	female	53	4	0.504	Diseases and Disorders of the Ear, Nose, Mouth And Throat	No	0	2	24	99	119	4.3	132	3.6	1.99	75	90	7	0	14591.6
184	166	1	1	female	72	2	0.282	Diseases and Disorders of the Kidney And Urinary Tract	No	0	4	26	147	107	6.7	138	3.9	2.54	184	65	1	0	6281.68
185	167	1	1	female	49	2	2.038	Infectious and Parasitic DDs (Systemic or unspecified sites)	Yes	2	4	29	98	86	8.2	140	4.4	1.84	199	100	4	0	5862.14
186	168	1	1	female	74	7	0.762	Diseases and Disorders of the Ear, Nose, Mouth And Throat	No	0	5	10	33	33	8.2	132	4.1	1.77	342	55	10	1	23746.3
187	169	1	1	male	72	5	1.008	Diseases and Disorders of the Kidney And Urinary Tract	No	3	4	31	38	91	7.4	135	6.4	2.51	247	30	7	0	17404.4
188	170	1	1	female	71	4	3.707	Diseases and Disorders of the Kidney And Urinary Tract	No	0	5	17	148	101	9	135	3.3	1.93	754	25	25	0	58571.7
189	171	1	1	male	67	2	0.855	Diseases and Disorders of the Kidney And Urinary Tract	No	3	4	30	3	130	8.1	130	5	2.17	201	75	7	0	11184
190	172	2	1	male	42	1	0.306	Diseases and Disorders of the Kidney And Urinary Tract	No	0	4	32	3	122	8.7	140	3.9	2.19	333	35	1	0	3725.72
191	172	2	2	male	42	1	0.24	Diseases and Disorders of the Digestive System	No	0	4	9	9	125	11.6	142	4.3	2.27	274	95	1	0	3057.42
193	175	2	2	male	84	3	1.24	Diseases and Disorders of the Circulatory System	No	0	5	109	109	109	9.8	138	5.1	2.26	755	60	2	0	13397.1
192	175	2	1	male	83	1	1.24	Diseases and Disorders of the Circulatory System	No	0	5	32	12	97	12.3	138	5.1	2.34	556	95	2	0	10191.6
194	176	1	1	male	41	2	4.013	Other	No	0	4	32	68	94	16.5	144	4.7	2.31	389	95	13	1	39782
196	178	2	2	male	69	1	4.793	Diseases and Disorders of the Musculoskeletal System And Connective Tissue	No	0	4	26	26	110	8.4	138	4.3	2.03	243	95	5	0	23795.2
195	178	2	1	male	69	3	2.105	Diseases and Disorders of the Digestive System	No	0	5	27	3	92	9.6	136	6.5	2.04	416	30	19	0	45211.7
197	179	2	1	male	60	1	1.703	Diseases and Disorders of the Circulatory System	Yes	0	4	35	22	123	11.5	138	4.1	2.39	254	100	6	0	16536.2
198	179	2	2	male	60	1	1.305	Diseases and Disorders of the Musculoskeletal System And Connective Tissue	Yes	0	4	41	41	114	9.5	139	4.3	2.21	226	80	3	0	9393.18
199	181	1	1	male	60	3	3.39	Diseases and Disorders of the Kidney And Urinary Tract	No	3	4	36	3	91	4.6	138	5.8	2.11	281	15	43	0	95662.3
200	182	1	1	female	65	3	1.554	Other	No	2	4	20	20	136	12.4	137	4.1	2.38	180	85	20	0	27504.4
203	185	4	3	male	76	2	0.354	Diseases and Disorders of the Kidney And Urinary Tract	No	0	4	27	4	76	12.8	135	3.1	1.87	215	50	1	0	5681.97
202	185	4	2	male	76	3	3.707	Diseases and Disorders of the Kidney And Urinary Tract	No	3	4	34	3	95	7.9	127	3.7	2.14	233	25	19	0	50447.7
201	185	4	1	male	75	6	2.478	Diseases and Disorders of the Circulatory System	No	0	3.5	34	37	115	9.3	132	4.3	2.2	145	30	16	0	48660.2
204	185	4	4	male	76	3	0.796	Diseases and Disorders of the Circulatory System	No	0	4	104	104	104	6.2	133	3.6	2.15	285	35	2	0	9772.92
205	187	1	1	male	76	2	0.531	Other	No	3	5	38	160	115	16.1	136	5	2.37	674	70	6	0	9972.85
206	188	1	1	female	80	5	1.678	Diseases and Disorders of the Kidney And Urinary Tract	No	3	4	29	3	101	6	138	4.3	1.89	211	20	9	0	27043.8
207	189	1	1	female	60	3	0.979	Other	No	0	3	12	12	152	15.7	138	3.3	2.48	97	100	5	0	14549.7
208	190	1	1	male	35	1	0.882	Diseases and Disorders of the Musculoskeletal System And Connective Tissue	Yes	0	1	43	20	107	9.8	138	4.8	2.52	73	90	2	0	6539.68
209	191	1	1	female	70	2	0.282	Diseases and Disorders of the Kidney And Urinary Tract	No	0	3.5	39	3	99	3.8	138	4.3	2.22	115	100	1	0	3594.5
210	192	1	1	male	75	3	1.2402	Diseases and Disorders of the Circulatory System	No	0	4	23	81	89	12.8	137	4.2	2.24	249	50	10	0	33628.2
212	195	3	2	male	69	3	2.538	Diseases and Disorders of the Kidney And Urinary Tract	Yes	2	4	119	119	119	7.8	145	3.6	2.05	308	60	14	0	22328.2
213	195	3	3	male	69	2	0.753	Infectious and Parasitic DDs (Systemic or unspecified sites)	No	1	5	26	225	107	22.9	130	4.3	1.87	368	55	7	0	11062
211	195	3	1	male	68	1	1.138	Diseases and Disorders of the Digestive System	Yes	2	4	34	43	97	6.9	138	4.5	1.99	242	50	9	0	21580.7
214	196	1	1	male	49	1	0.319	Diseases and Disorders of the Kidney And Urinary Tract	No	0	1	3	3	146	10.9	142	3.8	2.26	76	100	2	0	4999.99
215	197	1	1	male	79	5	2.718	Diseases and Disorders of the Kidney And Urinary Tract	No	3	5	25	58	105	9.5	130	5.1	1.92	605	60	28	0	57266.6
217	199	4	2	female	71	1	0.588	Diseases and Disorders of the Musculoskeletal System And Connective Tissue	No	2	4	3	3	111	17.5	138	5.9	2.32	266	100	2	0	3938.56
216	199	4	1	female	71	2	0.588	Diseases and Disorders of the Musculoskeletal System And Connective Tissue	No	1	5	32	5	94	9.2	133	4.7	2.22	300	55	2	0	5048.48
218	199	4	3	female	72	2	0.283	Diseases and Disorders of the Musculoskeletal System And Connective Tissue	No	0	5	12	12	105	11.9	138	4.5	2.5	389	100	1	0	2677.36
219	199	4	4	female	72	2	0.55	Diseases and Disorders of the Digestive System	No	1	5	49	49	113	11.8	137	4.2	2.59	320	100	4	0	6726.21
221	203	2	2	female	55	3	0.753	Diseases and Disorders of the Kidney And Urinary Tract	Yes	0	4	37	49	94	5.9	124	4	2.33	285	95	8	0	15912.8
220	203	2	1	female	55	1	2.055	Diseases and Disorders of the Digestive System	Yes	1	4	38	51	113	5	127	4.1	2.44	298	100	16	0	28496.4
222	204	1	1	male	58	0	0.315	Diseases and Disorders of the Circulatory System	Yes	0	3.5	3	3	113	4.1	136	5.2	2.42	174	100	1	0	5952.6
223	205	1	1	male	48	0	0.295	Diseases and Disorders of the Kidney And Urinary Tract	Yes	0	3.5	3	3	119	4	140	5.4	2.25	177	25	1	0	4817.16
224	206	1	1	female	75	2	1.385	Diseases and Disorders of the Circulatory System	No	0	5	34	4	103	6.8	138	5.1	2.25	321	50	2	0	5390.14
226	209	3	2	male	68	3	4.281	Diseases and Disorders of the Musculoskeletal System And Connective Tissue	Yes	0	4	16	16	105	5.9	139	4.9	2.3	265	15	50	0	119767
227	209	3	3	male	69	3	0.949	Diseases and Disorders of the Musculoskeletal System And Connective Tissue	Yes	0	4	23	12	126	9.6	137	5.5	2.28	267	5	14	0	25108.2
225	209	3	1	male	68	1	3.05	Infectious and Parasitic DDs (Systemic or unspecified sites)	Yes	0	4	22	84	110	7.5	137	5.3	2.58	242	75	17	0	40916.6
228	210	1	1	female	60	2	0.924	Diseases and Disorders of the Respiratory System	Yes	0	3.5	34	22	107	4.2	140	4.8	2.15	119	75	3	0	4918.28
229	211	1	1	male	73	2	1.69	Diseases and Disorders of the Kidney And Urinary Tract	No	0	5	28	13	86	10.8	140	5.1	2.26	668	95	4	0	11916.3
230	212	1	1	male	77	3	10.247	Diseases and Disorders of the Circulatory System	No	3	3.5	34	22	109	8.3	142	5	2.15	166	70	34	0	100934
231	213	1	1	female	66	3	2.081	Diseases and Disorders of the Circulatory System	No	0	4	27	343	138	24.7	136	4.8	2.4	204	35	17	0	33733.5
233	215	2	2	male	76	3	0.847	Diseases and Disorders of the Kidney And Urinary Tract	No	0	5	30	3	108	8.3	134	4.7	2.25	630	100	10	0	23115.4
232	215	2	1	male	76	4	2.709	Diseases and Disorders of the Digestive System	No	3	5	22	6	75	7.3	135	4.8	2.03	443	65	21	0	53029.6
234	216	1	1	female	78	3	0.779	Other	No	0	1	35	3	123	7.3	118	4	2.07	42	85	3	0	7345.59
235	217	1	1	female	85	4	4.195	Diseases and Disorders of the Circulatory System	No	0	5	7	7	90	6.1	137	4.8	2.35	502	60	10	1	46939.8
236	218	1	1	male	50	1	2.478	Diseases and Disorders of the Kidney And Urinary Tract	No	3	5	22	19	79	11	131	4.2	2.09	560	60	14	0	27506.8
237	219	1	1	male	74	3	3.415	Diseases and Disorders of the Blood and Blood Forming Organs and Immunological Disorders	No	3	4	25	55	125	16.3	136	5.3	2.27	210	15	38	0	132353
238	220	1	1	female	69	3	1.24	Diseases and Disorders of the Circulatory System	No	0	5	32	11	126	5.3	135	5.3	2.5	560	65	3	0	11780.8
239	221	1	1	male	79	4	1.868	Diseases and Disorders of the Circulatory System	No	3	4	198	198	124	7.1	134	3.4	2.03	213	20	10	0	26287.4
240	222	1	1	male	72	2	1.221	Diseases and Disorders of the Respiratory System	Yes	0	2	99	99	138	6.8	133	4	2.12	80	80	4	0	6488.06
241	223	1	1	female	75	2	1.847	Diseases and Disorders of the Circulatory System	No	0	4	17	17	108	8.3	134	5.3	2.23	218	40	3	0	14338.4
242	224	1	1	female	67	1	0.542	Infectious and Parasitic DDs (Systemic or unspecified sites)	Yes	0	4	30	3	117	8.9	140	4.2	2.18	188	100	1	0	4201.02
243	225	1	1	female	61	5	34.572	Other	No	3	2	14	18	89	5.8	140	3.8	140	73	0	119	1	407869
244	226	1	1	female	66	1	1.69	Diseases and Disorders of the Nervous System	No	0	5	37	12	133	9.6	138	4.9	2.26	341	90	4	0	17161.4
247	228	2	2	male	68	1	0.323	Diseases and Disorders of the Nervous System	Yes	0	4	32	3	118	4.9	137	5.6	2.66	227	100	1	0	5106.04
246	228	2	1	male	67	3	1.145	Infectious and Parasitic DDs (Systemic or unspecified sites)	Yes	2	3.5	32	70	127	5.9	141	3.1	2.58	175	50	15	0	51558.9
248	229	1	1	male	79	3	1.488	Other	No	2	5	25	25	124	7.9	138	4.4	2.28	451	65	23	0	37494.2
249	230	2	1	male	57	1	0.295	Diseases and Disorders of the Kidney And Urinary Tract	No	0	3.5	38	3	128	6.3	140	4.2	2.49	161	40	1	0	4134.19
250	230	2	2	male	57	1	0.453	Diseases and Disorders of the Respiratory System	No	1	3	3	3	119	10.9	137	4.2	2.26	134	100	3	0	5378.63
251	232	1	1	male	78	4	1.008	Diseases and Disorders of the Kidney And Urinary Tract	No	3	5	31	6	157	13.8	130	4.8	2.21	617	50	4	0	7252.3
252	233	1	1	male	80	2	1.735	Diseases and Disorders of the Musculoskeletal System And Connective Tissue	No	0	3.5	40	3	143	7.2	140	4	2.27	141	50	11	0	20896
255	235	4	3	male	68	1	0.842	Diseases and Disorders of the Circulatory System	No	0	5	29	5	104	7.3	139	5.6	1.92	670	50	9	0	18593.3
253	235	4	1	male	68	2	1.42	Diseases and Disorders of the Musculoskeletal System And Connective Tissue	No	0	4	34	10	114	9.4	137	5.1	2.37	356	40	10	0	30389.1
254	235	4	2	male	68	1	4.001	Infectious and Parasitic DDs (Systemic or unspecified sites)	No	0	5	22	191	106	13.4	129	9.6	1.79	437	15	11	0	41139.3
256	235	4	4	male	68	2	8.603	Other	No	0	5	13	19	121	7.6	135	7.4	2.06	715	25	11	1	122964
257	238	1	1	female	71	2	1.138	Diseases and Disorders of the Kidney And Urinary Tract	Yes	0	4	28	5	83	6.6	139	4.5	2.48	161	95	2	0	8790.36
258	239	1	1	male	62	0	0.683	Diseases and Disorders of the Kidney And Urinary Tract	No	0	4	34	6	142	5.6	138	5.1	2.41	300	100	2	0	6682.98
259	240	1	1	female	61	1	1.592	Infectious and Parasitic DDs (Systemic or unspecified sites)	Yes	0	4	36	23	113	7.5	138	4.2	2.5	235	75	4	0	7827.43
260	241	1	1	male	58	1	0.283	Diseases and Disorders of the Kidney And Urinary Tract	No	0	3	34	9	119	7	137	4	2.34	132	50	1	0	3927.23
261	242	1	1	female	71	2	0.251	Diseases and Disorders of the Endocrine, Nutritional And Metabolic System	Yes	0	3.5	36	3	125	8.9	142	3.7	2.31	124	55	1	0	4479.72
262	243	2	1	male	84	4	2.478	Diseases and Disorders of the Kidney And Urinary Tract	No	3	4	27	8	59	10.9	135	8.6	2.46	327	70	8	0	25182.3
263	243	2	2	male	84	4	1.91	Diseases and Disorders of the Digestive System	No	3	5	26	42	84	6	134	6.8	2.15	443	70	13	0	26516.1
264	245	1	1	female	83	3	1.008	Diseases and Disorders of the Kidney And Urinary Tract	No	3	3	40	4	153	10.6	141	4.7	2.37	87	0	4	0	10138.6
265	246	1	1	female	26	5	1.924	Diseases and Disorders of the Kidney And Urinary Tract	No	2	2	26	335	101	11.2	133	3.9	2.27	95	100	34	0	48244.3
266	247	1	1	female	70	2	1.145	Diseases and Disorders of the Nervous System	Yes	0	2	35	3	146	8.5	136	4.2	2.44	79	65	3	0	9263.4
267	248	1	1	male	47	2	1.008	Diseases and Disorders of the Kidney And Urinary Tract	No	2	3.5	18	20	81	5.2	141	4.4	2.32	165	40	5	0	9782.13
269	250	2	2	male	68	1	0.832	Diseases and Disorders of the Circulatory System	No	0	5	20	20	110	6.3	137	3.9	1.98	520	60	3	0	14444.2
268	250	2	1	male	68	2	4.073	Diseases and Disorders of the Circulatory System	No	0	5	5	5	91	4.3	137	6.1	2.06	1062	55	18	0	64208.9
270	251	1	1	male	56	6	5.931	Other	No	3	5	19	212	88	12	130	4.1	2.2	431	20	10	1	48224.3
271	252	1	1	male	80	3	1.976	Infectious and Parasitic DDs (Systemic or unspecified sites)	No	3	4	26	28	103	5.9	123	4.1	2.25	276	10	19	0	50229.4
272	253	1	1	male	19	1	1.138	Diseases and Disorders of the Kidney And Urinary Tract	No	0	2	3	3	126	6.9	138	4.2	2.49	122	80	2	0	4614.9
273	254	1	1	male	77	2	0.716	Diseases and Disorders of the Kidney And Urinary Tract	No	0	4	23	3	100	4.4	135	4.5	2.03	217	55	2	0	7012.2
275	256	3	2	female	71	2	0.922	Diseases and Disorders of the Digestive System	No	0	5	30	148	91	15.8	134	3.2	1.71	445	50	14	0	36496.7
274	256	3	1	female	71	4	0.592	Diseases and Disorders of the Musculoskeletal System And Connective Tissue	No	1	3.5	211	211	211	211	137	137	137	137	40	11	0	31385
276	256	3	3	female	71	3	0.922	Other	No	0	3.5	25	25	25	25	135	135	135	135	60	6	0	10036
277	258	1	1	male	63	1	0.281	Diseases and Disorders of the Endocrine, Nutritional And Metabolic System	No	0	3	3	3	123	11.4	141	3.5	2.13	137	90	1	0	5433.36
279	260	2	2	male	67	1	2.06	Diseases and Disorders of the Respiratory System	Yes	0	3.5	172	172	98	21	138	4.2	1.91	145	40	5	0	18552.6
278	260	2	1	male	66	2	1.221	Diseases and Disorders of the Musculoskeletal System And Connective Tissue	Yes	0	3.5	5	5	100	4.3	136	4.2	136	179	90	4	0	7633.58
280	261	5	1	male	49	1	0.612	Diseases and Disorders of the Circulatory System	No	0	5	34	4	115	7	130	4.7	2.21	537	90	1	0	7431.68
283	261	5	4	male	49	1	1.35	Infectious and Parasitic DDs (Systemic or unspecified sites)	No	0	3.5	3	3	104	1.7	137	4.7	2.37	166	95	8	0	7890.59
281	261	5	2	male	49	2	2.538	Diseases and Disorders of the Kidney And Urinary Tract	No	0	3	38	38	38	38	137	137	137	137	100	6	0	7874.06
282	261	5	3	male	49	1	0.836	Other	No	0	3	171	171	171	171	138	138	138	138	100	7	0	19661.9
284	261	5	5	male	50	2	2.538	Infectious and Parasitic DDs (Systemic or unspecified sites)	No	3	5	22	124	84	2.8	132	4.7	1.98	424	100	5	0	10410.5
285	266	1	1	male	78	5	0.759	Diseases and Disorders of the Endocrine, Nutritional And Metabolic System	No	0	3.5	38	7	154	14	134	8	2.43	179	55	10	0	21507.8
286	267	1	1	male	70	3	1.518	Diseases and Disorders of the Respiratory System	No	0	3.5	108	108	114	7	138	4.1	2.13	186	65	5	0	8323.71
290	269	4	4	male	67	1	2.193	Diseases and Disorders of the Circulatory System	No	0	5	74	74	103	6.9	138	5.4	2.01	823	20	13	0	46721.1
287	269	4	1	male	66	2	2.193	Diseases and Disorders of the Musculoskeletal System And Connective Tissue	No	1	5	28	59	28	28	139	4.6	2.21	536	30	10	0	38554.8
288	269	4	2	male	66	1	0.22	Diseases and Disorders of the Digestive System	No	0	5	26	26	120	7.8	137	5.2	2.16	641	25	1	0	2468.22
289	269	4	3	male	67	1	0.254	Diseases and Disorders of the Circulatory System	No	0	5	31	60	118	19.3	139	5	2.49	741	10	1	0	3569.63
291	272	1	1	female	65	2	3.972	Diseases and Disorders of the Circulatory System	No	3	4	8	8	124	9.4	144	5.1	2.5	291	95	29	0	48082.9
293		1	2	female	70	5	0.669	Diseases and Disorders of the Kidney And Urinary Tract	No	0	4	20	10	105	11.3	129	4.3	2.04	240	20	4	1	10621.3
295	275	2	2	male	78	2	1.385	Diseases and Disorders of the Ear, Nose, Mouth And Throat	No	0	4	10	10	111	6.5	133	4.9	2.11	325	75	2	0	10130.1
294	275	2	1	male	78	4	0.511	Diseases and Disorders of the Circulatory System	No	0	4	33	13	110	5.7	127	5.2	2.3	304	75	3	0	11451.4
296	276	1	1	male	61	4	6.179	Diseases and Disorders of the Kidney And Urinary Tract	No	0	5	92	92	116	5.1	136	4	1.8	1320	15	9	0	52604.6
298		1	2	female	61	2	0.465	Diseases and Disorders of the Circulatory System	No	0	3.5	36	36	36	36	136	136	136	136	100	2	0	6838.57
299	278	1	1	male	65	0	0.283	Diseases and Disorders of the Kidney And Urinary Tract	No	0	2	35	11	152	5.5	138	3.6	2.31	106	45	1	0	3909.47
300	279	1	1	female	41	1	1.25	Diseases and Disorders of the Musculoskeletal System And Connective Tissue	No	0	5	29	51	119	8.7	135	5.2	2.45	897	50	16	0	40992.8
301	280	1	1	male	42	1	0.175	Diseases and Disorders of the Kidney And Urinary Tract	Yes	0	4	5	5	94	5.8	141	4.4	2.29	237	40	1	0	3454.71
302	281	2	1	male	60	1	2.06	Diseases and Disorders of the Musculoskeletal System And Connective Tissue	Yes	0	4	5	5	115	5.7	134	5.8	2.28	217	20	14	0	29619.1
303	281	2	2	male	61	1	0.922	Diseases and Disorders of the Musculoskeletal System And Connective Tissue	Yes	1	3.5	221	221	95	5.1	142	3.7	2.2	203	65	4	0	6389.53
304	283	1	1	female	56	4	4.249	Diseases and Disorders of the Kidney And Urinary Tract	No	1	5	26	11	89	11	138	4.7	2.22	740	50	12	0	69571
305	284	1	1	male	74	4	2.105	Diseases and Disorders of the Musculoskeletal System And Connective Tissue	No	0	3	28	28	123	6.9	140	3.6	2.28	119	20	15	0	39127.3
308	286	3	3	male	68	3	10.435	Diseases and Disorders of the Ear, Nose, Mouth And Throat	Yes	0	4	57	57	105	5.8	132	4.9	2.35	339	0	32	1	131647
306	286	3	1	male	67	1	0.418	Infectious and Parasitic DDs (Systemic or unspecified sites)	Yes	0	4	33	122	100	10.1	133	4.8	2.36	291	100	2	0	5550.38
307	286	3	2	male	67	2	0.842	Diseases and Disorders of the Nervous System	No	0	5	22	322	102	10.5	138	5.1	2.63	405	70	13	0	19534.8
309	288	1	1	male	41	1	0.282	Diseases and Disorders of the Kidney And Urinary Tract	No	0	2	39	3	173	8.7	132	4.1	2.24	124	60	1	0	6043.52
310	289	1	1	male	72	4	2.243	Other	No	3	3.5	36	6	101	7.1	131	3.6	2.56	187	55	4	0	10064.7
311	290	4	1	female	80	3	2.361	Infectious and Parasitic DDs (Systemic or unspecified sites)	No	0	5	89	89	106	5.7	136	5	2.35	423	25	4	0	15951.7
312	290	4	2	female	80	3	0.832	Diseases and Disorders of the Circulatory System	No	0	5	9	9	111	5.1	136	5.8	2.39	666	50	6	0	22050
313	290	4	3	female	80	3	2.193	Diseases and Disorders of the Circulatory System	No	0	3.5	3	3	3	3	138	138	138	138	80	4	0	32009.8
314	290	4	4	female	80	3	0.796	Other	No	0	3.5	3	3	3	3	144	144	144	144	80	6	0	15063.8
315	294	1	1	female	35	1	0.282	Diseases and Disorders of the Kidney And Urinary Tract	No	0	3.5	32	3	129	15.8	138	5.9	2.21	180	50	1	0	4188.58
316	295	1	1	male	66	1	0.283	Diseases and Disorders of the Kidney And Urinary Tract	No	0	3.5	96	96	96	4.7	144	4.7	1.99	163	95	1	0	3358.75
317	296	3	1	male	67	1	0.593	Diseases and Disorders of the Kidney And Urinary Tract	No	2	5	30	3	98	6.4	135	4.1	2.09	457	70	1	0	8576.04
318	296	3	2	male	67	1	0.418	Diseases and Disorders of the Ear, Nose, Mouth And Throat	No	2	5	33	14	104	4.6	131	4.5	2.13	473	70	3	0	5459.66
319	296	3	3	male	67	1	0.175	Diseases and Disorders of the Kidney And Urinary Tract	Yes	0	3	120	120	120	6.4	135	4.5	2.32	123	90	1	0	3465.83
321	301	3	2	male	68	3	1.138	Infectious and Parasitic DDs (Systemic or unspecified sites)	No	3	4	81	81	97	9.3	133	3.7	2.11	204	80	5	0	7444.2
323	301	3	4	male	68	1	1.665	Diseases and Disorders of the Circulatory System	No	0	3	16	16	16	16	140	140	140	140	95	2	0	7471.31
320	301	3	1	male	68	3	1.544	Other	No	2	3.5	92	92	92	92	143	143	143	143	85	23	0	32149.2
324	302	1	1	male	58	6	3.289	Infectious and Parasitic DDs (Systemic or unspecified sites)	No	0	1	20	112	100	14.6	130	4.5	1.97	75	15	25	0	79812.7
325	303	1	1	male	71	2	2.599	Diseases and Disorders of the Musculoskeletal System And Connective Tissue	Yes	0	2	3	3	122	8.6	140	5.2	2.47	106	40	5	0	12499.7
326	304	2	1	female	51	1	0.842	Other	No	0	5	37	227	92	8.3	133	4.6	2.28	455	100	8	0	14277.1
327	304	2	2	female	51	1	4.697	Diseases and Disorders of the Kidney And Urinary Tract	No	3	5	6	6	95	5.6	135	5	2.19	487	60	22	0	69041.4
329	307	2	2	male	73	4	0.759	Diseases and Disorders of the Endocrine, Nutritional And Metabolic System	No	0	3.5	33	33	33	33	138	138	138	138	75	3	0	6415.05
328	307	2	1	male	73	2	0.759	Other	No	0	3	3	3	3	3	130	130	130	130	100	2	0	12367.8
330	308	1	1	male	67	2	0.981	Diseases and Disorders of the Circulatory System	No	0	4	38	7	103	16.8	127	6.8	2.84	302	90	1	0	4851.65
331	309	1	1	female	83	6	1.008	Diseases and Disorders of the Kidney And Urinary Tract	No	3	4	38	26	122	9.4	116	15.4	2.25	183	55	6	0	12619.4
333	311	3	2	male	61	1	2.274	Diseases and Disorders of the Kidney And Urinary Tract	No	0	5	11	11	95	14.5	139	4.7	2.04	540	60	4	0	12092.4
332	311	3	1	male	61	2	4.619	Diseases and Disorders of the Circulatory System	Yes	0	4	37	3	98	6.9	128	3.3	2.3	231	80	23	0	81261
334	311	3	3	male	61	2	2.055	Diseases and Disorders of the Kidney And Urinary Tract	Yes	3	4	34	3	91	6.4	134	4.2	2.34	218	80	14	0	21301.1
336	314	3	2	male	57	1	0.949	Diseases and Disorders of the Digestive System	No	0	5	31	158	101	6.8	136	4.8	1.99	650	100	3	0	7540.46
335	314	3	1	male	56	2	0.623	Infectious and Parasitic DDs (Systemic or unspecified sites)	No	2	5	33	126	88	2.7	137	4.6	2.01	660	95	5	0	10086.4
337	314	3	3	male	57	2	0.832	Diseases and Disorders of the Circulatory System	No	0	5	120	120	120	4.3	139	5.6	2.01	555	75	3	0	14252.5
339	316	1	1	male	65	4	1.253	Diseases and Disorders of the Respiratory System	No	0	3.5	19	35	81	8.6	134	2.2	1.32	182	60	14	0	38691.5
340	317	1	1	male	56	1	1.088	Diseases and Disorders of the Circulatory System	Yes	0	3.5	3	3	105	5	139	4.4	2.4	199	100	1	0	6680.06
341	318	2	1	female	52	1	1.299	Diseases and Disorders of the Kidney And Urinary Tract	No	0	5	26	49	97	16.2	131	5	1.94	486	80	3	0	4940.52
342	318	2	2	female	52	2	3.075	Other	No	0	5	28	36	87	7.1	139	4.4	2	394	60	12	1	53446
343	320	1	1	male	56	0	0.418	Diseases and Disorders of the Ear, Nose, Mouth And Throat	No	0	1	68	68	143	7	121	4	2.02	64	90	4	0	7472.95
344	321	1	1	male	74	4	1.592	Other	No	0	2	33	28	149	6.5	135	3.8	2.03	79	100	2	0	12342
345	322	1	1	female	59	1	0.8312	Infectious and Parasitic DDs (Systemic or unspecified sites)	No	0	2	30	32	105	11.4	134	4.1	2.4	70	95	5	0	6595.54
346	323	1	1	male	51	1	0.422	Diseases and Disorders of the Circulatory System	Yes	0	3	34	3	137	9.2	140	4.3	2.5	152	100	1	0	4350.59
347	324	1	1	male	85	2	1.69	Diseases and Disorders of the Kidney And Urinary Tract	No	1	5	34	7	150	16.3	117	3.5	2.48	367	15	8	0	14285.2
349	325	1	1	female	47	1	0.465	Diseases and Disorders of the Circulatory System	No	0	1	40	4	40	40	138	3.3	2.33	65	90	3	0	8880.98
350	326	1	1	male	67	4	11.708	Diseases and Disorders of the Kidney And Urinary Tract	No	3	4	27	46	85	21.9	135	4.7	2.28	246	0	24	1	152609
351	327	1	1	male	55	4	0.87	Diseases and Disorders of the Kidney And Urinary Tract	No	2	3.5	36	6	95	7.4	137	4.5	2.32	178	95	2	0	5905.66
352	328	1	1	female	72	4	9.795	Diseases and Disorders of the Circulatory System	No	0	4	31	5	116	10.2	143	4.6	2.19	176	35	21	0	123627
353	329	1	1	female	64	1	1.008	Diseases and Disorders of the Kidney And Urinary Tract	No	2	4	30	69	109	7.7	139	4.5	2.25	227	100	3	0	5339.29
354	330	1	1	male	46	1	1.754	Diseases and Disorders of the Kidney And Urinary Tract	No	0	4	30	47	103	14.6	145	4.7	2.33	352	85	15	0	34045.1
355	331	1	1	female	72	4	2.0694	Diseases and Disorders of the Kidney And Urinary Tract	No	3	5	31	9	59	26.6	146	4.3	2.29	320	0	10	0	41688.8
359	335	4	4	male	62	1	5.291	Diseases and Disorders of the Kidney And Urinary Tract	No	0	5	80	80	95	7.8	137	4.2	2.28	389	35	14	0	43129.6
357	335	4	2	male	62	3	1.043	Infectious and Parasitic DDs (Systemic or unspecified sites)	No	0	5	57	57	101	5.1	138	3.7	2.06	402	60	2	0	7951.01
358	335	4	3	male	62	3	3.419	Diseases and Disorders of the Circulatory System	No	0	5	308	308	83	14.1	138	4.6	2.29	563	40	9	0	38552.5
356	335	4	1	male	62	5	1.299	Diseases and Disorders of the Circulatory System	No	0	5	30	20	97	9.1	137	4.9	1.98	442	75	3	0	11519.9
360	336	1	1	female	58	5	3.394	Diseases and Disorders of the Circulatory System	No	1	3.5	20	226	107	6.4	133	5.3	2.07	167	25	33	0	86901.2
361	337	1	1	male	39	1	0.418	Diseases and Disorders of the Ear, Nose, Mouth And Throat	No	0	3.5	35	35	98	7.3	137	3.1	2.16	171	10	2	0	6340.53
362	338	1	1	male	66	4	1.544	Infectious and Parasitic DDs (Systemic or unspecified sites)	No	1	3.5	25	52	75	10.9	134	3.4	2.07	200	85	7	0	16380.9
363	339	1	1	female	38	0	0.283	Diseases and Disorders of the Musculoskeletal System And Connective Tissue	No	0	2	39	3	141	4.6	140	4.1	2.2	75	85	1	0	4245.32
364	340	1	1	male	77	3	1.89	Infectious and Parasitic DDs (Systemic or unspecified sites)	No	0	4	28	158	113	12.6	137	4	2.37	205	20	9	0	19502.7
365	341	1	1	female	82	2	1.789	Diseases and Disorders of the Circulatory System	No	0	5	4	4	123	2.7	137	5.8	2.16	839	10	3	0	17559.5
366	342	1	1	female	64	5	1.294	Diseases and Disorders of the Respiratory System	No	0	3.5	27	147	115	18.2	132	5.1	2.51	151	0	15	1	34282.4
368	344	2	2	male	35	3	1.138	Diseases and Disorders of the Kidney And Urinary Tract	No	3	5	29	4	68	5.4	130	5.6	1.74	592	100	4	0	15949.3
367	344	2	1	male	35	2	1.138	Diseases and Disorders of the Kidney And Urinary Tract	No	3	5	29	3	91	5.1	128	3.5	2.06	632	100	5	0	14946.4
370	346	4	2	female	61	1	0.6302	Diseases and Disorders of the Circulatory System	No	0	4	24	3	130	11.6	143	4.5	1.81	166	80	4	0	7828.71
369	346	4	1	female	60	3	2.913	Diseases and Disorders of the Circulatory System	No	0	3	34	16	104	11.6	146	4.2	2.28	94	45	34	0	93576.7
372	346	4	4	female	61	2	6.705	Diseases and Disorders of the Endocrine, Nutritional And Metabolic System	No	0	3.5	34	34	34	34	140	140	140	140	30	22	0	231030
371	346	4	3	female	61	3	6.705	Other	No	0	3.5	30	30	30	30	140	140	140	140	35	67	0	283771
373	349	1	1	female	66	5	6.217	Diseases and Disorders of the Musculoskeletal System And Connective Tissue	No	3	4	26	6	73	6.3	128	5.9	2.16	160	85	54	1	116815
374	350	1	1	female	37	3	6.179	Diseases and Disorders of the Kidney And Urinary Tract	No	3	3.5	27	20	150	5.8	137	4.5	2.55	154	15	34	0	123620
375	351	1	1	male	80	2	2.538	Infectious and Parasitic DDs (Systemic or unspecified sites)	No	0	5	32	11	114	5.4	136	4.4	2.32	732	25	25	0	51971.8
378	353	3	3	male	61	2	1.386	Other	No	1	3	25	25	25	25	138	138	138	138	65	6	0	16441.6
376	353	3	1	male	60	4	1.046	Diseases and Disorders of the Blood and Blood Forming Organs and Immunological Disorders	No	0	4	24	55	90	5.7	140	5.2	2.23	339	60	13	0	24353.9
377	353	3	2	male	61	2	1.046	Diseases and Disorders of the Circulatory System	No	0	4	25	51	89	4.4	138	4.2	2.16	293	80	8	0	21329.9
379	355	1	1	female	78	3	0.861	Diseases and Disorders of the Circulatory System	No	3	3.5	34	37	131	8.4	142	3.5	2.23	116	95	15	0	18192.2
383	357	4	4	female	44	3	2.885	Diseases and Disorders of the Kidney And Urinary Tract	No	0	5	31	31	84	3.2	129	7	1.92	679	70	17	0	43002.4
380	357	4	1	female	44	1	0.669	Diseases and Disorders of the Musculoskeletal System And Connective Tissue	No	0	5	24	17	93	5	138	4.4	2.04	643	75	3	0	9745.64
381	357	4	2	female	44	1	0.882	Diseases and Disorders of the Circulatory System	No	0	5	39	39	121	5.2	137	3.6	2.17	401	95	4	0	13252.5
384	357	4	5	female	44	1	0.281	Diseases and Disorders of the Circulatory System	No	0	5	46	46	94	5.6	131	6.7	2.08	609	100	1	0	3511.97
385	360	1	1	female	70	2	0.78	Diseases and Disorders of the Circulatory System	No	0	3	32	3	95	4.9	139	3.5	2.4	94	100	4	0	7797.69
386	361	1	1	male	63	1	0.239	Diseases and Disorders of the Respiratory System	No	0	3	37	3	136	14.1	139	4.1	2.09	120	85	1	0	4303.41
387	362	1	1	female	31	0	0.295	Diseases and Disorders of the Kidney And Urinary Tract	Yes	1	4	110	110	110	6.9	139	139	139	211	60	1	0	3882.39
388	363	1	1	female	65	2	1.69	Diseases and Disorders of the Kidney And Urinary Tract	No	3	5	30	19	65	7.9	135	3.8	1.86	354	45	10	0	18060.7
389	364	1	1	male	60	1	1.091	Diseases and Disorders of the Nervous System	No	0	3.5	21	21	112	11.8	145	4.8	2.47	186	75	4	0	15089.5
390	365	1	1	female	48	1	1.077	Other	Yes	0	3	38	3	126	7.7	141	3.3	2.19	103	100	8	0	20861.4
391	366	1	1	female	48	2	0.832	Diseases and Disorders of the Circulatory System	No	0	5	39	48	132	8.5	139	4	2.53	396	70	3	0	8715.02
392	367	1	1	male	62	1	0.683	Diseases and Disorders of the Kidney And Urinary Tract	No	0	4	38	11	112	3.1	141	4.9	2.23	332	100	2	0	4737.43
393	368	1	1	male	64	6	1.054	Diseases and Disorders of the Musculoskeletal System And Connective Tissue	No	0	1	23	108	109	9.6	135	4.2	2.3	77	95	22	0	33699.1
394	369	1	1	male	22	0	0.47	Diseases and Disorders of the Digestive System	No	0	1	40	118	114	7.4	138	3.9	2.08	83	100	3	0	6167.34
395	370	1	1	male	79	2	0.267	Diseases and Disorders of the Digestive System	No	0	4	32	6	103	5.6	134	5.7	1.85	243	95	1	0	4914.16
396	371	1	1	male	83	6	5.244	Diseases and Disorders of the Circulatory System	No	3	4	30	38	104	13.6	137	5.6	1.95	268	35	37	0	87682.3
398	372	1	1	male	57	1	0.923	Diseases and Disorders of the Blood and Blood Forming Organs and Immunological Disorders	No	1	2	40	25	133	11.3	142	4.1	2.02	106	100	6	0	9377.99
399	373	1	1	female	64	3	2.507	Other	No	3	5	29	132	169	15.6	129	7.1	2.14	605	30	4	1	23647.1
400	374	1	1	male	51	1	2.341	Other	No	2	5	28	47	89	4.7	141	4.1	2.24	470	75	30	1	51455.1
401	375	1	1	male	65	1	0.981	Diseases and Disorders of the Circulatory System	No	0	5	26	26	128	7	139	5.6	2.12	907	90	1	0	8027.63
403	377	2	2	male	52	1	0.614	Diseases and Disorders of the Digestive System	Yes	0	2	26	90	111	8.7	138	4.6	2.44	119	40	61	1	24471.8
402	377	2	1	male	52	4	0.614	Other	Yes	0	2	23	245	92	12.7	131	4.3	2.29	99	100	12	0	24471.8
404	378	1	1	female	51	1	0.282	Diseases and Disorders of the Kidney And Urinary Tract	No	0	3	29	3	125	6	140	3.7	2.04	97	100	1	0	6861.6
405	379	1	1	female	85	6	2.604	Diseases and Disorders of the Circulatory System	No	0	4	3	3	113	4.9	139	4.7	2.27	162	75	5	0	21920.6
406	380	2	1	male	73	2	1.673	Diseases and Disorders of the Nervous System	No	0	5	28	8	124	9.6	136	4.5	2.22	388	15	19	0	40544.4
407	380	2	2	male	73	2	2.204	Diseases and Disorders of the Circulatory System	No	0	5	139	139	139	8.1	132	5.3	2.09	628	20	5	0	19877.1
409	382	1	1	male	77	3	3.516	Diseases and Disorders of the Circulatory System	No	2	5	40	4	85	6.1	145	4.9	2.18	378	95	25	0	49226.4
410	383	5	1	female	65	3	0.434	Diseases and Disorders of the Circulatory System	No	1	5	28	7	96	5.5	135	4.6	2.06	373	95	3	0	7595.92
413	383	5	4	female	65	4	1.345	Diseases and Disorders of the Digestive System	No	0	4	24	3	110	3.7	134	4.5	2.05	259	75	22	0	38847.6
411	383	5	2	female	65	4	0.753	Diseases and Disorders of the Endocrine, Nutritional And Metabolic System	No	0	5	27	27	92	4.2	132	5.1	2.1	402	90	14	0	26207.1
414	383	5	5	female	66	3	1.504	Diseases and Disorders of the Digestive System	No	0	5	30	4	85	5	135	4.4	2.2	423	0	15	1	25782.7
412	383	5	3	female	65	3	1.09	Diseases and Disorders of the Blood and Blood Forming Organs and Immunological Disorders	No	0	5	319	319	112	8	131	4.4	2.17	445	95	8	0	18235.6
415	388	5	1	male	63	0	0.283	Diseases and Disorders of the Kidney And Urinary Tract	No	0	4	20	110	92	12	139	3.7	2.06	360	60	1	0	4557.19
418	388	5	4	male	64	1	0.842	Diseases and Disorders of the Kidney And Urinary Tract	No	0	3	18	18	18	18	139	139	139	139	100	4	0	6653.73
419	388	5	5	male	64	1	0.536	Other	No	0	3	18	18	18	18	141	141	141	141	65	4	0	6620.31
416	388	5	2	male	64	2	0.734	Infectious and Parasitic DDs (Systemic or unspecified sites)	No	0	4	23	23	91	7	140	3.9	1.95	307	70	2	0	18438.7
417	388	5	3	male	64	2	0.536	Diseases and Disorders of the Musculoskeletal System And Connective Tissue	No	2	5	16	125	104	16.3	141	3.9	1.84	481	95	8	0	7092.31
421	395	3	2	male	59	3	3.419	Other	No	0	5	31	3	85	14.5	133	4.5	2.24	694	80	4	0	19505.3
422	395	3	3	male	59	1	0.323	Diseases and Disorders of the Circulatory System	No	0	3	39	6	107	11	140	3.4	2.37	141	100	1	0	2447.85
420	395	3	1	male	59	0	0.323	Infectious and Parasitic DDs (Systemic or unspecified sites)	No	1	3	32	14	109	11.1	132	4.8	2.5	128	100	7	0	2447.85
423	396	1	1	male	56	1	0.224	Diseases and Disorders of the Circulatory System	No	0	1	38	7	156	10.4	142	2.3	2.14	51	100	1	0	6672.09
424	397	1	1	male	90	2	0.911	Diseases and Disorders of the Circulatory System	No	0	3.5	35	5	97	7.6	142	5.3	2.18	170	80	7	0	10453.5
425	398	1	1	male	20	0	0.3648	Diseases and Disorders of the Kidney And Urinary Tract	No	1	3	38	32	138	7.3	143	4.1	2.25	184	100	2	0	5436.4
426	399	1	1	male	86	3	4.074	Diseases and Disorders of the Circulatory System	No	3	4	28	28	86	10.4	139	3.9	2.48	304	0	28	1	61176.8
427	400	1	1	male	70	2	3.735	Other	No	0	1	60	60	121	5.5	140	3.8	2.4	63	25	42	0	81901.3
428	401	1	1	female	50	0	0.465	Diseases and Disorders of the Circulatory System	No	0	1	44	8	154	10.5	142	3.3	2.25	66	100	6	0	9211.57
429	402	1	1	male	58	1	0.576	Diseases and Disorders of the Kidney And Urinary Tract	No	0	5	34	8	116	9.6	140	3.3	2.04	472	75	2	0	7357.1
430	403	1	1	female	54	3	6.179	Other	No	3	5	22	110	92	16.5	137	5.2	2.15	319	0	10	0	95452.9
431	404	1	1	female	41	1	0.319	Diseases and Disorders of the Kidney And Urinary Tract	No	0	1	3	3	124	10.4	141	4	2.2	56	85	3	0	5644.05
432	405	1	1	male	77	0	0.678	Diseases and Disorders of the Digestive System	No	0	4	36	3	121	4.6	146	4.8	2.64	220	100	2	0	7238.6
435	408	3	3	female	71	2	5.666	Infectious and Parasitic DDs (Systemic or unspecified sites)	No	0	5	18	180	124	26.3	117	5.4	2.11	425	100	5	0	87572.9
434	408	3	2	female	71	3	1.039	Diseases and Disorders of the Respiratory System	No	0	5	31	20	89	5	134	4.6	2.31	393	90	4	0	8282.01
433	408	3	1	female	71	6	5.666	Other	No	3	5	30	7	109	5.2	137	3.9	2.3	319	35	48	0	87572.9
436	409	1	1	female	84	2	0.465	Diseases and Disorders of the Circulatory System	No	0	2	41	3	121	8.9	145	4.2	2.33	72	80	7	0	10618.6
437	410	1	1	male	64	2	1.785	Other	No	3	5	28	28	131	14.7	140	4.3	1.85	468	25	19	0	44230.1
438	411	1	1	female	86	2	0.567	Diseases and Disorders of the Circulatory System	No	0	2	6	6	107	8.1	137	3.9	2.16	48	45	3	0	8091.85
439	412	1	1	male	63	3	1.018	Other	No	3	5	208	208	114	8	130	2.9	2.13	740	60	11	0	21934.4
440	413	1	1	female	64	1	0.8137	Diseases and Disorders of the Kidney And Urinary Tract	No	0	5	3	3	112	12.6	133	7.2	1.81	746	45	5	0	30972
441	414	1	1	female	59	5	20.723	Other	No	3	3.5	19	213	86	2.8	135	3.3	2.23	151	0	46	1	265135
442	415	1	1	female	61	0	0.283	Diseases and Disorders of the Blood and Blood Forming Organs and Immunological Disorders	Yes	0	3	36	9	109	9.7	140	3.9	2.4	93	85	1	0	4231.23
443	416	1	1	female	56	2	1.518	Diseases and Disorders of the Respiratory System	Yes	0	3.5	35	142	103	15.7	135	4	2.44	153	75	7	0	9726.14
446	418	3	3	female	59	4	1.69	Diseases and Disorders of the Kidney And Urinary Tract	No	3	5	26	3	89	13	126	5.6	1.86	505	85	4	0	6478.59
444	418	3	1	female	59	5	1.008	Diseases and Disorders of the Kidney And Urinary Tract	No	3	5	41	3	113	10.8	115	4.5	2.17	312	50	4	0	12403.5
445	418	3	2	female	59	4	1.008	Diseases and Disorders of the Kidney And Urinary Tract	No	3	3.5	3	3	77	8.1	121	4.6	2.27	164	95	6	0	8803.15
447	420	1	1	male	88	4	1.421	Diseases and Disorders of the Digestive System	No	0	4	30	4	58	3	140	4.2	2.34	324	60	12	0	25930
448	421	1	1	male	51	1	0.217	Diseases and Disorders of the Respiratory System	No	0	5	18	18	136	11	136	6.9	1.84	660	95	1	0	4158.73
450	423	2	2	female	60	2	2.319	Diseases and Disorders of the Circulatory System	No	0	5	14	14	97	11.6	136	5	2.03	371	30	13	1	29584.2
449	423	2	1	female	60	3	2.193	Diseases and Disorders of the Digestive System	No	0	5	22	52	103	19.4	134	5	1.93	323	30	8	0	44900.1
451	424	1	1	male	77	2	0.313	Diseases and Disorders of the Circulatory System	No	0	5	28	21	127	13.6	136	4.3	2.09	623	100	1	0	3158.58
455	425	1	1	female	88	4	1.708	Diseases and Disorders of the Musculoskeletal System And Connective Tissue	No	3	5	25	25	85	9	138	5.8	2.16	264	15	19	0	54145
456	426	1	1	male	48	5	1.008	Diseases and Disorders of the Kidney And Urinary Tract	No	3	5	44	6	76	5.4	130	4.5	2.11	559	95	4	0	11575.5
458	428	2	2	male	52	3	0.536	Diseases and Disorders of the Musculoskeletal System And Connective Tissue	No	0	5	177	177	114	17.6	130	6.5	2.22	499	45	11	1	8995.43
457	428	2	1	male	51	1	0.536	Other	No	0	5	25	231	117	17	136	4.4	2.02	438	90	5	0	8995.43
459	429	1	1	female	21	2	1.023	Infectious and Parasitic DDs (Systemic or unspecified sites)	No	1	1	322	322	124	15.5	138	3.6	2.01	74	90	6	0	9880.04
460	430	2	1	male	75	2	0.877	Diseases and Disorders of the Blood and Blood Forming Organs and Immunological Disorders	No	3	5	35	13	89	5.2	138	4.5	2.36	481	90	14	0	23208.3
461	430	2	2	male	75	2	2.427	Diseases and Disorders of the Blood and Blood Forming Organs and Immunological Disorders	No	1	5	28	22	84	6	135	4.9	1.71	399	30	31	0	58459.3
462	432	1	1	female	49	2	2.193	Diseases and Disorders of the Circulatory System	No	0	5	35	177	107	7.4	133	5.7	2.16	1005	85	7	0	21756.4
463	433	1	1	male	83	3	2.406	Diseases and Disorders of the Kidney And Urinary Tract	No	3	4	39	46	99	5.6	141	4.4	2.27	251	80	6	0	19261.5
465	435	4	2	female	75	4	0.759	Diseases and Disorders of the Endocrine, Nutritional And Metabolic System	No	3	5	7	7	130	13.5	137	5.6	2.38	378	25	2	0	9290.23
464	435	4	1	female	75	2	0.759	Diseases and Disorders of the Endocrine, Nutritional And Metabolic System	No	0	5	29	11	95	11.6	133	7	2.03	418	60	3	0	8188.23
466	435	4	3	female	76	3	0.892	Diseases and Disorders of the Respiratory System	No	0	5	29	19	106	14.8	137	4.5	2.12	323	50	3	0	12868.5
467	435	4	4	female	76	3	0.315	Diseases and Disorders of the Circulatory System	No	0	3.5	11	11	124	8.3	138	138	138	138	65	1	0	4645.13
470	438	2	1	female	50	1	0.283	Diseases and Disorders of the Musculoskeletal System And Connective Tissue	No	0	4	39	3	112	4.3	142	4.7	2.42	262	50	1	0	3992.13
471	438	2	2	female	50	1	0.55	Diseases and Disorders of the Digestive System	No	0	4	34	34	108	2.9	146	4.4	2.12	249	100	2	0	3590.98
472	440	2	1	male	37	2	3.494	Infectious and Parasitic DDs (Systemic or unspecified sites)	No	3	5	31	3	133	10.5	140	4.9	1.73	1444	85	9	0	22292.1
473	440	2	2	male	37	2	2.193	Diseases and Disorders of the Circulatory System	No	0	5	7	7	89	8.4	138	6.6	2	877	80	8	0	20039.4
474	442	1	1	male	53	3	0.91	Diseases and Disorders of the Kidney And Urinary Tract	No	0	5	42	30	90	7.9	140	3.3	2.05	1333	70	13	0	38475.6
475	443	1	1	male	68	1	0.282	Diseases and Disorders of the Kidney And Urinary Tract	No	0	3.5	33	6	125	2.5	137	4.4	2.45	193	35	1	0	3549.35
477	445	2	2	female	73	3	1.345	Diseases and Disorders of the Kidney And Urinary Tract	Yes	0	3.5	108	108	108	7.8	129	4	2.1	151	100	13	0	16741.8
476	445	2	1	female	73	2	0.295	Diseases and Disorders of the Kidney And Urinary Tract	Yes	0	4	18	4	96	8	130	3.9	2.16	177	40	1	0	3978.51
478	446	2	1	female	73	2	2.538	Infectious and Parasitic DDs (Systemic or unspecified sites)	No	0	5	31	60	110	10.4	136	5.8	2.19	388	15	12	0	29809
479	446	2	2	female	73	2	1.789	Other	No	0	5	17	17	99	9.3	135	5.4	2.16	305	5	3	1	27636.5
480	448	1	1	male	78	2	0.282	Diseases and Disorders of the Kidney And Urinary Tract	No	0	3.5	36	3	129	2.3	136	4.5	2.44	166	75	1	0	3896.68
481	449	1	1	male	71	3	1.24	Diseases and Disorders of the Circulatory System	No	0	1	3	3	127	5.9	143	3.3	1.94	72	75	12	0	19373.8
482	450	1	1	male	65	1	2.415	Diseases and Disorders of the Musculoskeletal System And Connective Tissue	No	0	3.5	4	4	119	12.4	140	4.2	2.25	154	100	12	0	38407.8
484	452	2	2	female	81	2	1.238	Diseases and Disorders of the Digestive System	No	1	5	3	3	84	3.7	141	4.9	2.12	307	85	9	0	7896.42
483	452	2	1	female	81	4	1.238	Other	No	1	4	26	54	89	6.3	145	2.6	1.3	212	80	3	0	24261.2
485	453	2	1	male	74	5	0.569	Diseases and Disorders of the Digestive System	No	0	5	21	72	117	15.1	133	5	2.27	356	20	7	0	17484.7
487	453	2	3	male	75	5	0.753	Diseases and Disorders of the Digestive System	No	0	4	58	58	129	11.6	134	4.3	2.05	334	5	9	0	22536.6
488	455	1	1	male	77	5	4.842	Diseases and Disorders of the Blood and Blood Forming Organs and Immunological Disorders	No	0	4	19	103	99	7.7	138	4.6	2.47	255	35	54	1	146338
490	457	4	2	male	77	2	0.753	Diseases and Disorders of the Circulatory System	No	0	4	18	18	95	7.2	136	2.4	1.99	256	85	5	0	7557.5
489	457	4	1	male	77	3	0.567	Diseases and Disorders of the Digestive System	No	0	4	36	25	102	4.2	133	2.5	2.01	275	80	4	0	6376.64
492	457	4	4	male	77	2	2.48	Diseases and Disorders of the Blood and Blood Forming Organs and Immunological Disorders	No	1	5	36	13	75	4.7	127	3.2	1.95	388	75	11	0	41287.1
491	457	4	3	male	77	3	0.728	Diseases and Disorders of the Digestive System	No	1	3.5	25	18	37	10.2	135	3.1	1.83	170	95	8	0	14419.1
493	460	1	1	male	75	3	2.681	Diseases and Disorders of the Endocrine, Nutritional And Metabolic System	No	0	3	32	157	140	8.9	136	4.2	2.26	135	35	22	0	38562.7
494	461	2	1	male	21	1	0.641	Other	Yes	0	3.5	34	34	107	11.4	142	3.5	2.27	186	95	7	0	17578.3
495	461	2	2	male	22	1	1.976	Infectious and Parasitic DDs (Systemic or unspecified sites)	Yes	1	4	338	338	118	25.4	123	4.7	2.25	287	75	7	0	10425.2
496	463	1	1	male	63	2	1.039	Diseases and Disorders of the Respiratory System	No	0	3	37	9	133	15.2	138	138	138	138	85	8	0	15251.5
497	464	1	1	male	39	4	3.707	Diseases and Disorders of the Kidney And Urinary Tract	No	3	3	25	16	159	40	139	5.6	1.97	147	35	18	0	49720.8
498	465	1	1	male	74	5	2.97	Diseases and Disorders of the Kidney And Urinary Tract	No	2	4	36	36	104	10.9	140	4.4	2.34	330	55	21	0	57767.5
501	469	4	3	male	69	5	3.748	Diseases and Disorders of the Respiratory System	Yes	3	4	20	70	96	4.9	130	5.9	1.91	253	35	26	0	79085.7
502	469	4	4	male	69	4	0.764	Diseases and Disorders of the Digestive System	Yes	3	3.5	16	22	93	12.5	135	3.7	1.9	167	0	2	1	10106.9
500	469	4	2	male	69	7	1.639	Diseases and Disorders of the Circulatory System	Yes	2	4	16	6	104	16.2	142	4.5	1.91	234	20	15	0	33654.2
499	469	4	1	male	69	6	3.904	Infectious and Parasitic DDs (Systemic or unspecified sites)	Yes	0	4	20	16	101	11.2	138	3.8	2.05	348	25	35	0	105732
503	470	2	1	male	75	1	0.282	Diseases and Disorders of the Kidney And Urinary Tract	No	0	3.5	32	33	102	6.5	141	4.2	2.34	154	100	1	0	5789.38
504	470	2	2	male	76	2	0.873	Other	No	0	3.5	10	10	101	8.6	140	4.6	2.39	172	90	5	0	9851.14
505	472	1	1	female	72	2	1.008	Diseases and Disorders of the Kidney And Urinary Tract	No	2	4	39	7	86	2.1	139	4.2	2.03	210	60	5	0	7067.45
506	473	2	1	male	47	1	2.193	Diseases and Disorders of the Circulatory System	No	0	5	32	3	153	7.2	135	5.1	1.93	1006	95	4	0	10805.3
507	473	2	2	male	48	1	0.683	Diseases and Disorders of the Kidney And Urinary Tract	Yes	1	3	108	108	108	11.8	137	4.3	2.04	142	50	2	0	4626.12
508	475	3	1	male	81	3	1.182	Diseases and Disorders of the Respiratory System	No	0	5	31	7	119	4.8	136	4.7	2.37	526	85	9	0	16261.9
509	475	3	2	male	81	5	4.195	Diseases and Disorders of the Circulatory System	No	0	5	20	20	134	7.3	139	5.8	2.23	457	30	22	0	71136
510	475	3	3	male	81	6	1.182	Diseases and Disorders of the Respiratory System	No	0	5	13	13	134	11.3	141	5.3	2.37	481	0	6	1	9264.04
511	478	2	1	male	66	1	0.759	Diseases and Disorders of the Endocrine, Nutritional And Metabolic System	No	0	5	27	3	143	4.7	134	3.3	2.3	604	80	7	0	18163.6
513	478	2	3	male	66	2	1.24	Other	No	0	3	25	25	25	25	129	129	129	129	60	5	0	14577.9
515	480	1	1	male	48	1	3.089	Diseases and Disorders of the Circulatory System	No	0	2	36	4	131	7.5	140	4.3	2.59	101	100	4	0	8774.56
516	481	1	1	male	63	0	0.63	Diseases and Disorders of the Kidney And Urinary Tract	No	0	4	3	3	158	6.9	139	4.8	1.9	329	100	2	0	8815.13
517	482	1	1	male	84	3	1.2872	Diseases and Disorders of the Circulatory System	No	2	4	25	55	103	8.1	138	4.8	1.83	304	40	12	0	25664.6
518	483	1	1	male	42	1	0.576	Diseases and Disorders of the Kidney And Urinary Tract	No	0	5	42	10	97	5.4	140	4.6	2.21	788	100	4	0	6493.52
519	484	1	1	male	56	1	0.87	Diseases and Disorders of the Kidney And Urinary Tract	No	0	1	33	126	130	4.4	139	3.9	2.28	63	100	2	0	9003.46
520	485	1	1	female	57	1	1.261	Other	No	0	1	3	3	133	3.9	141	4	2.09	61	85	14	0	37774.4
521	486	1	1	male	70	3	2.478	Diseases and Disorders of the Kidney And Urinary Tract	No	3	5	37	22	93	7.3	130	5.7	2.05	716	100	24	0	49557.3
522	487	1	1	male	34	1	0.295	Diseases and Disorders of the Kidney And Urinary Tract	Yes	0	3	36	8	107	6.7	138	4.3	2.44	145	50	1	0	3876.08
523	488	2	1	male	34	1	0.913	Diseases and Disorders of the Musculoskeletal System And Connective Tissue	No	0	2	31	47	137	11.9	142	4.2	2.07	128	35	5	0	18926.4
524	488	2	2	male	34	2	0.282	Diseases and Disorders of the Kidney And Urinary Tract	No	0	2	130	130	130	15.6	142	3	2.18	129	95	1	0	2988.98
525	490	1	1	female	22	2	0.874	Diseases and Disorders of the Musculoskeletal System And Connective Tissue	No	0	1	29	51	109	6	142	3.7	1.9	77	70	9	0	26319.4
526	491	1	1	female	19	2	1.008	Diseases and Disorders of the Kidney And Urinary Tract	No	3	3.5	85	85	132	7.4	141	3.8	2.08	190	100	4	0	8720.85
527	492	1	1	male	72	2	0.295	Diseases and Disorders of the Kidney And Urinary Tract	No	0	1	5	5	123	7	140	3.6	2.02	67	70	1	0	3842.3
528	493	1	1	female	30	1	0.874	Other	No	1	1	27	4	115	17.5	137	3.7	2.04	67	65	4	0	6874.41
529	494	3	1	male	60	0	0.295	Diseases and Disorders of the Kidney And Urinary Tract	Yes	2	4	35	23	124	11.7	135	4	2.29	247	55	1	0	4186.86
530	494	3	2	male	60	1	0.619	Diseases and Disorders of the Musculoskeletal System And Connective Tissue	Yes	0	4	35	168	116	17	135	3.8	2.28	231	60	2	0	5555.57
531	494	3	3	male	60	1	2.06	Diseases and Disorders of the Musculoskeletal System And Connective Tissue	Yes	0	4	12	12	116	8.5	141	3.7	2.3	237	35	8	0	26072.9
532	497	1	1	male	47	1	0.66	Diseases and Disorders of the Kidney And Urinary Tract	No	1	3.5	40	4	108	14.6	135	4.1	2.18	176	100	4	0	8890.4
533	498	1	1	female	72	5	3.441	Diseases and Disorders of the Nervous System	No	1	3.5	33	44	87	14.3	133	4.4	2.19	154	0	19	0	79683.9
534	499	1	1	female	76	6	1.91	Other	No	0	5	24	125	116	20.6	131	5	2.2	358	55	6	1	41430
535	500	1	1	male	64	3	11.708	Other	No	3	4	19	44	103	9.8	139	5.2	2.81	321	5	33	0	126881
536	501	1	1	male	80	2	2.041	Diseases and Disorders of the Musculoskeletal System And Connective Tissue	No	0	4	34	34	103	10.5	133	4.4	2.12	246	15	13	0	42269.3
537	502	1	1	male	19	1	0.848	Diseases and Disorders of the Kidney And Urinary Tract	No	0	5	30	12	107	5.5	140	4.1	2.35	507	100	5	0	9419.67
538	503	1	1	male	37	0	0.282	Diseases and Disorders of the Kidney And Urinary Tract	No	0	1	42	3	159	4.3	140	5.4	2.2	78	90	1	0	3781.03
539	504	1	1	male	87	2	0.832	Diseases and Disorders of the Circulatory System	No	0	5	30	23	126	5.4	140	6.7	2.25	759	90	3	0	11100.5
541	505	1	1	female	82	7	0.764	Infectious and Parasitic DDs (Systemic or unspecified sites)	No	0	4	30	151	122	6	136	3.6	2.35	206	0	1	1	5685.7
542	506	3	1	male	57	1	0.282	Diseases and Disorders of the Kidney And Urinary Tract	No	1	3.5	26	5	131	4.6	140	4.2	2.08	186	100	1	0	4654.51
543	506	3	2	male	57	1	0.588	Diseases and Disorders of the Musculoskeletal System And Connective Tissue	No	1	4	26	5	105	14.4	138	4.2	2.08	227	100	2	0	4557.54
544	506	3	3	male	58	1	0.282	Diseases and Disorders of the Kidney And Urinary Tract	No	0	3	111	111	111	5.6	138	4.5	2.18	139	100	1	0	4048.4
545	509	1	1	male	80	2	0.753	Diseases and Disorders of the Digestive System	Yes	0	2	38	149	130	8.3	137	4	2.23	100	80	4	0	7266.85
546	510	1	1	female	66	3	2.952	Diseases and Disorders of the Blood and Blood Forming Organs and Immunological Disorders	No	3	4	20	66	95	2.8	133	4.7	2.18	249	60	36	0	90501.2
549		2	3	female	88	2	2.105	Other	No	0	3.5	104	104	104	104	137	137	137	137	10	19	0	57314.3
548		2	2	female	88	2	2.105	Diseases and Disorders of the Musculoskeletal System And Connective Tissue	No	1	4	22	119	110	13.2	141	4.2	2.11	147	45	3	0	57314.3
550	513	1	1	female	80	2	1.466	Diseases and Disorders of the Kidney And Urinary Tract	No	0	5	22	22	84	5	136	4.2	2.09	488	55	9	0	22916.2
551	514	1	1	male	76	3	2.501	Diseases and Disorders of the Respiratory System	No	2	3.5	27	17	119	8.3	140	4.5	2.07	185	95	13	0	28726.7
554	516	2	2	male	62	4	0.426	Infectious and Parasitic DDs (Systemic or unspecified sites)	No	0	2	22	98	77	5	149	5	2.4	91	10	4	0	15816.1
553	516	2	1	male	62	5	6.071	Diseases and Disorders of the Kidney And Urinary Tract	No	0	2	36	75	103	9.4	141	4.9	2.79	94	20	50	0	180370
555	517	1	1	male	44	2	4.631	Infectious and Parasitic DDs (Systemic or unspecified sites)	No	3	4	336	336	106	11.1	140	4.4	2.1	361	25	16	0	54437.9
556	518	1	1	female	74	2	8.603	Other	No	0	2	115	115	106	11.9	139	3.5	2.26	65	15	13	1	110193
557	519	1	1	female	73	2	0.843	Diseases and Disorders of the Musculoskeletal System And Connective Tissue	No	0	2	31	9	128	7.8	143	3.8	2.34	85	75	4	0	6542.28
559	520	1	1	female	35	1	0.874	Diseases and Disorders of the Musculoskeletal System And Connective Tissue	No	0	2	28	15	103	6.2	143	3.7	2.19	91	100	4	0	8908.32
560	521	1	1	female	67	2	2.046	Diseases and Disorders of the Musculoskeletal System And Connective Tissue	No	3	5	27	279	91	24.8	130	4.2	2.33	311	35	19	0	34630.5
561	522	1	1	male	53	1	0.91	Diseases and Disorders of the Kidney And Urinary Tract	No	0	4	36	3	111	6.3	141	4.5	2.17	363	75	12	0	23834.9
562	523	2	1	female	72	2	1.976	Infectious and Parasitic DDs (Systemic or unspecified sites)	Yes	0	3.5	36	36	36	36	133	133	133	133	95	5	0	18635.3
563	523	2	2	female	72	2	1.592	Other	Yes	0	3.5	33	33	33	33	139	139	139	139	10	4	0	8880.5
564	525	1	1	female	70	2	0.91	Diseases and Disorders of the Kidney And Urinary Tract	No	0	5	33	3	112	1.6	134	4.5	2.2	291	50	2	0	13250.3
565	526	1	1	male	53	3	0.729	Diseases and Disorders of the Endocrine, Nutritional And Metabolic System	Yes	2	3.5	37	22	124	6.8	131	4.5	2.35	203	55	3	0	11017.8
566	527	1	1	male	67	3	1.008	Diseases and Disorders of the Kidney And Urinary Tract	No	3	4	40	5	123	9.5	133	5.5	2.37	315	95	8	0	13360.7
567	528	1	1	female	69	6	2.478	Diseases and Disorders of the Kidney And Urinary Tract	No	3	4	16	4	91	5.9	136	4.3	3.15	165	95	13	0	43161.6
568	529	1	1	female	44	1	0.669	Diseases and Disorders of the Kidney And Urinary Tract	Yes	0	3.5	34	9	73	15.2	136	4.1	2.26	157	100	3	0	5993.78
569	530	1	1	female	51	1	1.28	Diseases and Disorders of the Kidney And Urinary Tract	No	0	5	34	9	88	4.5	139	4.8	2.21	382	75	3	0	10497.6
570	531	1	1	male	55	6	5.58	Diseases and Disorders of the Digestive System	No	3	5	22	32	58	6.2	127	5.2	2.01	449	25	49	0	147567
571	532	1	1	female	32	1	0.282	Diseases and Disorders of the Kidney And Urinary Tract	No	0	1	24	3	128	9.4	139	3.7	2.26	51	100	1	0	3780.41
572	533	2	1	male	56	1	0.739	Other	No	0	5	36	9	97	7.3	137	5.5	2.03	794	100	13	0	19664.8
573	533	2	2	male	56	1	0.567	Diseases and Disorders of the Circulatory System	No	0	5	9	9	147	8.9	136	6.2	2.32	813	75	3	0	9256.93
575		1	2	female	53	1	0.87	Diseases and Disorders of the Kidney And Urinary Tract	Yes	0	3.5	30	18	87	4.5	139	3.5	1.72	126	80	2	0	6616.63
577	537	2	2	female	40	1	0.924	Diseases and Disorders of the Kidney And Urinary Tract	No	1	5	33	19	94	12.2	136	4.8	1.98	623	100	3	0	5818.13
576	537	2	1	female	39	3	4.249	Diseases and Disorders of the Respiratory System	No	0	2	32	112	84	8.6	137	4.8	2.45	99	85	18	0	89602.3
578	538	1	1	male	55	1	0.282	Diseases and Disorders of the Kidney And Urinary Tract	No	0	5	93	93	93	8.7	139	5.2	2	695	35	1	0	2981.52
579	539	1	1	male	70	2	0.614	Diseases and Disorders of the Digestive System	No	0	1	31	106	120	7.1	138	3.9	2.01	73	100	4	0	6696.11
580	540	1	1	male	34	3	1.976	Infectious and Parasitic DDs (Systemic or unspecified sites)	Yes	3	2	39	246	98	19	137	3.1	2.19	131	95	5	0	10391.8
581	541	2	1	male	60	1	0.51	Diseases and Disorders of the Kidney And Urinary Tract	Yes	1	4	38	55	123	8.9	147	2.9	2.15	230	84	6	0	13476.1
582	541	2	2	male	61	1	0.811	Diseases and Disorders of the Respiratory System	Yes	0	3.5	20	20	126	7.8	144	3.3	2.09	207	85	3	0	5856.6
586	544	4	4	female	69	1	1.09	Diseases and Disorders of the Kidney And Urinary Tract	No	0	3	6	6	84	6.8	134	5.2	2.24	99	75	13	0	20351.4
583	544	4	1	female	68	3	1.008	Diseases and Disorders of the Circulatory System	No	3	4	31	4	78	6.3	137	4.4	2.38	183	55	12	0	22542.3
585	544	4	3	female	68	2	1.69	Diseases and Disorders of the Kidney And Urinary Tract	No	3	5	28	3	71	7.1	131	6.4	2.28	325	5	15	0	40650.4
584	544	4	2	female	68	1	0.911	Diseases and Disorders of the Endocrine, Nutritional And Metabolic System	No	2	4	32	4	75	5.8	139	3.1	2.28	199	95	18	0	27750.9
587	547	1	1	male	81	6	0.9539	Diseases and Disorders of the Kidney And Urinary Tract	No	3	5	28	38	157	11	140	7.4	2.11	1156	5	5	0	16644.4
588	548	1	1	male	75	4	1.552	Other	No	3	4	24	103	131	5.8	146	4.8	2.18	228	30	18	0	32660.6
589	549	1	1	female	58	2	1.69	Diseases and Disorders of the Kidney And Urinary Tract	No	3	5	33	60	99	8.4	139	3.9	2.26	332	90	5	0	10296.2
590	550	1	1	male	55	0	0.325	Diseases and Disorders of the Kidney And Urinary Tract	No	0	5	70	70	149	5.2	132	5.6	1.96	788	100	1	0	6456.99
591	551	1	1	male	83	5	8.603	Diseases and Disorders of the Kidney And Urinary Tract	No	3	5	20	325	92	18	134	4.8	2.22	603	0	14	0	83886.2
592	552	1	1	female	72	3	1.528	Diseases and Disorders of the Musculoskeletal System And Connective Tissue	No	3	5	20	80	84	6.2	135	4.5	2.08	297	0	22	0	66437.2
593	553	1	1	male	47	2	1.008	Diseases and Disorders of the Kidney And Urinary Tract	No	3	4	40	40	135	11.2	132	4.9	2.24	256	95	5	0	10279.8
594	554	1	1	male	82	2	0.775	Diseases and Disorders of the Blood and Blood Forming Organs and Immunological Disorders	No	0	4	32	41	100	8.4	145	3.3	2.13	306	55	2	0	7405.85
595	555	1	1	female	28	2	1.441	Diseases and Disorders of the Musculoskeletal System And Connective Tissue	No	3	4	23	21	73	10.3	134	5	2.21	322	90	22	0	49900.2
596	556	1	1	female	29	1	0.283	Diseases and Disorders of the Musculoskeletal System And Connective Tissue	No	0	2	3	3	107	3	142	3.5	2.3	92	100	1	0	3529.01
597	557	2	1	female	42	1	0.949	Infectious and Parasitic DDs (Systemic or unspecified sites)	Yes	0	4	30	8	81	2.3	136	4.9	2.28	234	95	7	0	24228.9
598	557	2	2	female	42	1	0.295	Diseases and Disorders of the Kidney And Urinary Tract	Yes	0	4	91	91	91	1.9	144	4.8	2.12	241	80	1	0	3745.48
599	559	1	1	female	66	3	0.825	Diseases and Disorders of the Kidney And Urinary Tract	No	3	4	35	34	88	6.4	136	4.5	2.34	276	35	12	0	27554.1
600	560	1	1	male	17	2	0.282	Diseases and Disorders of the Kidney And Urinary Tract	No	0	2	37	3	89	3.9	142	4.2	2.34	118	100	1	0	4024.45
601	561	3	1	female	36	4	0.923	Diseases and Disorders of the Blood and Blood Forming Organs and Immunological Disorders	Yes	0	4	28	10	73	2	135	4.2	2.06	286	100	11	0	15752.3
603	561	3	3	female	36	4	0.418	Infectious and Parasitic DDs (Systemic or unspecified sites)	Yes	0	4	19	466	90	1.7	141	3.8	2.09	269	100	2	0	4461.34
602	561	3	2	female	36	6	4.85	Diseases and Disorders of the Ear, Nose, Mouth And Throat	Yes	0	4	102	102	102	19.1	131	3.5	2.3	295	20	42	0	100432
605	565	2	2	female	17	4	7.209	Diseases and Disorders of the Circulatory System	No	3	5	117	117	117	6	129	5.6	2	673	35	37	0	125521
604	565	2	1	female	17	2	2.193	Diseases and Disorders of the Kidney And Urinary Tract	Yes	0	4	24	3	105	8.9	130	7.9	2.04	274	65	4	0	15606.2
606	566	4	1	female	61	1	1.482	Diseases and Disorders of the Blood and Blood Forming Organs and Immunological Disorders	No	0	4	38	225	96	4.8	133	4	2.13	222	100	3	0	9130.16
607	566	4	2	female	61	1	1.043	Infectious and Parasitic DDs (Systemic or unspecified sites)	No	0	4	7	7	102	3.4	139	5.3	2.52	282	100	2	0	4555.49
608	566	4	3	female	62	2	2.109	Diseases and Disorders of the Respiratory System	No	0	4	45	45	89	8.3	136	5.2	2.31	297	95	5	0	16105.4
609	566	4	4	female	62	2	0.295	Diseases and Disorders of the Kidney And Urinary Tract	No	0	5	80	80	80	7.1	136	4.9	2.26	630	95	1	0	3862.93
610	570	1	1	female	43	3	3.707	Diseases and Disorders of the Kidney And Urinary Tract	No	3	5	28	25	104	9.3	133	4.9	2.16	634	30	14	0	28262.8
612	572	2	2	female	69	7	1.008	Diseases and Disorders of the Kidney And Urinary Tract	No	3	3.5	23	4	92	5.7	140	3.9	2.26	141	0	20	1	8168.7
611	572	2	1	female	69	2	1.008	Other	No	2	4	16	3	102	10	139	4.2	2.13	233	90	4	0	6984.7
613	573	1	1	female	70	2	0.753	Diseases and Disorders of the Digestive System	No	0	5	22	338	82	5.1	140	3.9	1.84	316	40	11	0	18264.8
614	574	1	1	male	78	2	0.653	Diseases and Disorders of the Respiratory System	No	1	3	6	6	63	4.9	137	4	2.05	120	65	5	0	11917.7
615	575	1	1	male	67	4	3.931	Diseases and Disorders of the Musculoskeletal System And Connective Tissue	No	0	5	23	230	84	9	138	4.4	2.47	696	20	55	0	147540
616	576	1	1	female	61	3	0.676	Diseases and Disorders of the Ear, Nose, Mouth And Throat	No	1	3.5	40	4	72	3.9	140	4.6	2.31	123	75	9	0	17185.8
619		3	2	male	81	3	0.922	Diseases and Disorders of the Kidney And Urinary Tract	No	2	5	61	61	104	4.9	139	3.9	2.23	362	10	7	0	13226.2
620		3	3	male	81	3	3.707	Diseases and Disorders of the Musculoskeletal System And Connective Tissue	No	3	5	37	32	107	8.1	138	2.5	1.69	457	90	6	0	18317.8
621		3	4	male	81	2	0.923	Diseases and Disorders of the Kidney And Urinary Tract	No	0	4	11	11	81	7.7	132	3.3	1.71	330	95	8	0	12507.8
622	580	1	1	female	28	1	2.747	Diseases and Disorders of the Musculoskeletal System And Connective Tissue	No	0	2	34	18	117	4.5	139	3.9	2.41	96	90	7	0	17021.6
623	581	1	1	male	55	2	0.669	Diseases and Disorders of the Kidney And Urinary Tract	Yes	0	3	31	50	125	5.1	140	3.8	2.31	124	100	8	0	7225.15
624	582	1	1	female	16	2	1.749	Other	No	0	1	32	3	126	7.6	141	3.7	2.26	51	100	15	0	26440
625	583	1	1	male	57	6	23.899	Diseases and Disorders of the Kidney And Urinary Tract	No	0	3	20	349	95	8.7	140	5.9	2.07	131	5	81	0	356355
626	584	3	1	female	55	1	1.138	Diseases and Disorders of the Kidney And Urinary Tract	Yes	0	4	40	3	113	9.4	141	4.3	2.26	192	95	3	0	7149.18
627	584	3	2	female	55	1	0.305	Diseases and Disorders of the Blood and Blood Forming Organs and Immunological Disorders	Yes	0	4	124	124	124	6.4	137	5.4	2.42	242	100	1	0	2571.24
628	584	3	3	female	55	1	0.175	Diseases and Disorders of the Kidney And Urinary Tract	Yes	0	4	131	131	131	6.9	138	4.6	2.5	260	25	1	0	4340.6
629	587	1	1	male	32	2	1.552	Diseases and Disorders of the Kidney And Urinary Tract	No	3	5	31	85	77	8.7	126	4.3	2.1	656	95	14	0	29753.2
630	588	1	1	female	74	2	0.465	Diseases and Disorders of the Circulatory System	No	0	5	3	3	156	5.9	136	4.3	2.72	859	100	2	0	4172.75
633	589	1	1	female	59	1	0.282	Diseases and Disorders of the Kidney And Urinary Tract	No	1	3	29	4	100	6.6	135	3.8	2.4	100	70	1	0	4496.91
634	590	1	1	female	43	1	0.295	Diseases and Disorders of the Kidney And Urinary Tract	No	0	3.5	100	100	100	7.2	140	3.7	2.17	136	75	1	0	3997.06
635	591	1	1	female	83	2	0.832	Diseases and Disorders of the Circulatory System	No	0	2	120	120	120	6.7	140	3.7	140	67	55	2	0	6968.71
636	592	1	1	female	80	3	1.259	Other	No	3	5	34	12	131	18.7	141	3.8	2.07	312	30	18	0	31189.1
637	593	1	1	female	65	5	1.095	Diseases and Disorders of the Blood and Blood Forming Organs and Immunological Disorders	No	0	4	42	3	75	7.4	138	4	2.33	288	45	17	0	57225.1
638	594	1	1	male	67	2	3.768	Diseases and Disorders of the Musculoskeletal System And Connective Tissue	No	3	5	21	37	101	7.5	136	4.9	1.95	449	5	35	0	73952.2
639	595	1	1	male	72	2	0.567	Diseases and Disorders of the Circulatory System	No	0	2	3	3	110	5.4	124	3.2	2.43	107	95	6	0	8903.76
640	596	1	1	male	52	4	1.874	Diseases and Disorders of the Kidney And Urinary Tract	No	3	3.5	21	85	85	5.5	140	3.5	2.05	207	85	11	0	32146.3
641	597	2	1	male	69	2	0.282	Diseases and Disorders of the Kidney And Urinary Tract	No	0	3.5	16	3	95	7.9	139	4.1	1.98	175	40	1	0	7353
642	597	2	2	male	70	2	1.039	Diseases and Disorders of the Respiratory System	No	0	3.5	13	3	96	10.2	142	4	2.21	177	75	4	0	8699.54
643	599	1	1	female	60	1	0.282	Diseases and Disorders of the Kidney And Urinary Tract	Yes	2	4	34	3	109	7.4	139	4.2	2.28	285	60	1	0	5439.06
644	600	1	1	male	79	4	0.599	Diseases and Disorders of the Musculoskeletal System And Connective Tissue	No	0	4	28	93	104	14.4	141	3.9	2.23	265	90	7	0	15458.4
645	601	1	1	male	23	3	1.726	Diseases and Disorders of the Nervous System	No	0	1	9	9	124	10.9	139	4.1	139	47	25	1	0	5392.14
647	603	2	2	male	85	2	0.916	Diseases and Disorders of the Circulatory System	No	0	5	14	14	127	4	139	5	2.15	375	5	4	0	11163.9
646	603	2	1	male	85	3	0.567	Diseases and Disorders of the Nervous System	No	0	5	35	19	99	9.4	134	5	2.1	666	60	10	0	15546.1
649		1	2	male	61	1	0.175	Diseases and Disorders of the Kidney And Urinary Tract	Yes	0	3.5	82	82	82	8.8	136	3.7	1.98	190	50	1	0	2972.52
650	605	1	1	female	75	2	0.453	Diseases and Disorders of the Respiratory System	No	0	3.5	18	5	100	4.7	135	3.6	1.93	110	100	6	0	11204
651	606	1	1	female	73	2	0.282	Diseases and Disorders of the Kidney And Urinary Tract	No	0	2	31	3	117	4.5	137	4.2	2.35	78	55	1	0	5141.76
652	607	1	1	female	23	0	0.759	Diseases and Disorders of the Endocrine, Nutritional And Metabolic System	No	0	1	34	12	138	8.7	135	3.6	1.33	54	90	7	0	10794.8
653	608	1	1	female	42	3	2.716	Diseases and Disorders of the Respiratory System	No	3	5	29	45	74	19.4	133	3.5	1.92	447	80	18	0	60909.8
654	609	1	1	male	34	0	0.282	Diseases and Disorders of the Kidney And Urinary Tract	No	0	2	39	3	107	11.9	134	4	2	103	65	1	0	3910.68
655	610	1	1	male	79	2	1.705	Diseases and Disorders of the Digestive System	No	0	4	29	23	80	1.4	141	4.4	2.14	325	85	18	0	32509.9
656	611	1	1	female	60	1	1.087	Diseases and Disorders of the Musculoskeletal System And Connective Tissue	No	0	5	9	9	129	6.2	138	4.1	2.16	417	100	2	0	7966.54
657	612	2	1	male	71	4	0.743	Diseases and Disorders of the Musculoskeletal System And Connective Tissue	No	0	5	25	38	80	8	140	4.3	2.11	416	100	9	0	23100.2
658	612	2	2	male	72	6	7.416	Diseases and Disorders of the Kidney And Urinary Tract	No	0	5	24	193	96	8.1	136	3.9	2.02	456	25	79	0	195642
659	614	1	1	male	56	1	1.592	Diseases and Disorders of the Circulatory System	No	0	5	26	16	127	12.2	133	4.1	2.12	744	95	2	0	13260.3
660	615	1	1	female	71	1	1.694	Other	No	0	1	38	78	124	6.9	139	3.8	2.08	58	75	5	0	25675.9
661	616	1	1	male	32	1	0.405	Diseases and Disorders of the Kidney And Urinary Tract	No	0	2	145	145	145	9.6	132	132	132	132	100	1	0	4644.02
662	617	1	1	male	56	4	2.378	Other	No	3	5	19	222	74	5.1	138	5.6	3.01	507	60	13	1	42427.2
663	618	1	1	male	58	1	0.282	Diseases and Disorders of the Kidney And Urinary Tract	No	0	2	29	5	127	7.8	136	6.2	1.67	107	65	1	0	3032.35
664	619	1	1	female	38	2	2.193	Diseases and Disorders of the Circulatory System	No	0	5	33	8	84	4.7	137	4.8	1.5	1430	80	7	0	24928
665	620	1	1	male	54	0	0.325	Diseases and Disorders of the Kidney And Urinary Tract	No	0	1	61	61	149	4.9	138	3.7	2.32	60	100	1	0	5459.06
666	621	1	1	male	62	0	0.325	Diseases and Disorders of the Kidney And Urinary Tract	No	0	3	155	155	155	7.2	138	138	138	138	85	1	0	9227.94
667	622	1	1	male	79	3	1.678	Diseases and Disorders of the Kidney And Urinary Tract	No	3	5	25	146	102	11.2	142	3.9	2.08	828	45	9	0	19581.1
668	623	1	1	female	60	1	0.405	Diseases and Disorders of the Kidney And Urinary Tract	No	0	5	26	6	109	5.8	138	5.6	1.87	507	100	1	0	8624.89
669	624	1	1	male	66	0	0.759	Diseases and Disorders of the Endocrine, Nutritional And Metabolic System	No	0	1	8	8	139	7.9	116	3.9	2.18	31	80	7	0	24035.8
670	625	1	1	male	67	1	0.282	Diseases and Disorders of the Kidney And Urinary Tract	No	0	3.5	37	3	134	9.1	140	3.5	2.2	165	65	1	0	3604.26
671	626	4	1	female	64	1	0.848	Diseases and Disorders of the Kidney And Urinary Tract	No	0	5	31	3	124	6.5	140	5.4	2.19	754	35	3	0	10190.6
672	626	4	2	female	64	1	0.66	Diseases and Disorders of the Kidney And Urinary Tract	No	0	5	4	4	106	4.8	134	3.8	2.29	808	100	4	0	12440.3
673	626	4	3	female	64	1	1.057	Diseases and Disorders of the Kidney And Urinary Tract	No	0	5	3	3	111	4.9	137	5.1	2.17	822	100	2	0	6478.26
674	626	4	4	female	64	1	2.268	Diseases and Disorders of the Circulatory System	No	0	3.5	104	104	104	4.1	137	137	137	137	80	2	0	8790.69
675	630	1	1	male	51	1	1.593	Infectious and Parasitic DDs (Systemic or unspecified sites)	No	0	1	29	18	124	7.3	139	3.6	1.71	80	60	8	0	18541.3
676	631	1	1	male	25	1	0.316	Diseases and Disorders of the Musculoskeletal System And Connective Tissue	No	0	1	43	15	135	5.1	141	4	2.12	92	100	1	0	2048.96
679	632	1	1	male	58	2	2.925	Diseases and Disorders of the Musculoskeletal System And Connective Tissue	No	3	4	12	3	80	7.5	139	3.1	2.1	225	40	21	0	39917.5
682	633	1	1	male	62	4	4.133	Other	No	1	1	30	13	101	11.5	140	4.1	2.03	50	65	14	0	33828.7
683	634	1	1	male	81	4	9.795	Diseases and Disorders of the Circulatory System	No	0	5	29	3	138	7.7	133	3.2	2.42	532	10	23	0	119179
684	635	1	1	female	70	1	0.465	Diseases and Disorders of the Circulatory System	No	0	2	38	3	146	11.6	143	3.8	2.31	68	100	7	0	14442.7
685	636	1	1	male	39	2	0.623	Diseases and Disorders of the Kidney And Urinary Tract	No	1	2	36	15	146	6.5	141	4.3	2.38	111	100	2	0	5925.28
686	637	1	1	male	65	1	2.273	Diseases and Disorders of the Musculoskeletal System And Connective Tissue	No	1	4	36	41	124	9.1	138	3.8	2.3	207	80	4	0	8258.42
687	638	1	1	male	69	4	0.469	Diseases and Disorders of the Kidney And Urinary Tract	No	3	5	28	36	95	9.4	128	4.9	2.26	692	85	5	0	8363.58
688	639	1	1	female	90	3	1.09	Diseases and Disorders of the Endocrine, Nutritional And Metabolic System	No	3	5	30	30	75	5.7	141	4.4	1.93	577	25	5	0	11350.4
689	640	1	1	male	17	2	0.759	Diseases and Disorders of the Endocrine, Nutritional And Metabolic System	No	0	1	46	3	145	5.8	142	1.9	2.33	61	100	11	0	29741.6
690	641	1	1	male	63	3	0.5322	Diseases and Disorders of the Digestive System	No	3	5	21	74	124	32	133	6.8	1.7	1288	40	4	0	18726.1
691	642	1	1	male	69	1	1.534	Other	No	0	1	44	44	131	9.6	139	4	2.39	66	95	13	0	19934.6
692	643	1	1	female	59	0	0.325	Diseases and Disorders of the Kidney And Urinary Tract	No	0	2	155	155	155	6.9	76	76	76	76	85	1	0	5876.11
693	644	1	1	female	62	6	8.603	Other	No	3	3.5	25	51	72	7.2	134	3.7	2.24	133	20	25	0	153470
694	645	1	1	male	52	1	0.848	Diseases and Disorders of the Kidney And Urinary Tract	No	0	4	3	3	114	9.9	139	4.2	2.34	312	100	3	0	7299.5
695	646	1	1	female	64	2	0.588	Diseases and Disorders of the Musculoskeletal System And Connective Tissue	No	0	1	37	3	129	15.1	140	2.6	2.28	61	45	2	0	4379.89
696	647	1	1	male	87	5	2.112	Diseases and Disorders of the Blood and Blood Forming Organs and Immunological Disorders	No	3	3.5	35	21	109	15.9	143	3.5	2.28	158	25	14	0	28051.4
698	649	2	2	female	49	1	0.576	Diseases and Disorders of the Kidney And Urinary Tract	No	0	5	23	5	70	5.4	139	4.9	1.77	484	40	3	0	6033.46
697	649	2	1	female	48	3	1.406	Diseases and Disorders of the Kidney And Urinary Tract	No	3	4	23	5	111	5	139	4.5	2.04	305	100	19	0	35294.6
700	651	2	2	female	26	2	1.2708	Diseases and Disorders of the Kidney And Urinary Tract	No	0	5	31	3	80	10.8	139	4.1	2.15	559	100	5	0	17253.4
699	651	2	1	female	26	6	0.848	Other	No	3	5	38	3	117	8	135	5.1	2.21	1068	100	11	0	26437
701	652	1	1	male	66	1	0.4738	Other	No	0	5	26	26	102	21.9	136	2.6	2.1	644	20	3	1	14503.2
702	653	1	1	female	48	1	0.756	Diseases and Disorders of the Endocrine, Nutritional And Metabolic System	No	0	1	40	3	140	11.6	140	3.7	2.27	60	100	5	0	10523.3
704	654	1	1	male	50	0	0.734	Diseases and Disorders of the Kidney And Urinary Tract	No	0	1	15	3	138	4.7	143	3.4	1.96	82	40	2	0	6565.12
705	655	1	1	male	68	1	1.023	Infectious and Parasitic DDs (Systemic or unspecified sites)	No	1	3	32	257	131	12.3	130	4.1	2.12	117	50	12	0	23522.5
706	656	1	1	male	68	1	0.4458	Diseases and Disorders of the Nervous System	No	0	3	114	114	114	5.8	140	4.9	2.25	140	60	3	0	13687.9
707	657	1	1	female	16	3	0.729	Other	No	0	1	31	4	133	7.3	137	3.4	2.28	48	85	12	0	23969.9
708	658	1	1	female	51	0	1.191	Diseases and Disorders of the Nervous System	No	0	1	36	36	116	14.5	138	3.5	2.25	61	25	12	0	35642.6
709	659	1	1	male	61	2	1.155	Other	No	3	5	31	72	121	13.5	139	4.6	2.27	435	55	17	0	34629
710	660	1	1	male	53	0	0.829	Infectious and Parasitic DDs (Systemic or unspecified sites)	No	0	1	30	307	110	3.9	131	3.6	2.08	80	95	11	0	20663.1
711	661	1	1	male	62	1	0.734	Diseases and Disorders of the Kidney And Urinary Tract	No	0	2	11	3	159	9.7	133	3.3	1.8	92	90	6	0	10402.1
712	662	1	1	male	58	1	0.282	Diseases and Disorders of the Kidney And Urinary Tract	No	0	3.5	38	4	121	4.4	140	4.1	2.1	152	60	1	0	2937.66
713	663	1	1	male	71	4	0.743	Diseases and Disorders of the Musculoskeletal System And Connective Tissue	No	2	3.5	22	259	111	9.6	135	4.2	2.16	153	20	9	0	20723.2
714	664	1	1	male	26	1	0.162	Diseases and Disorders of the Kidney And Urinary Tract	No	0	3.5	40	3	122	4.8	139	4	2.31	187	70	1	0	3504.21
715	665	1	1	male	77	5	4.842	Other	No	3	4	25	8	94	6.6	138	4.5	2.51	286	20	54	0	116893
716	666	1	1	male	71	6	0.651	Diseases and Disorders of the Kidney And Urinary Tract	No	3	3.5	32	8	97	6.5	139	5.5	2.01	187	50	5	0	7798.78
717	667	1	1	female	66	2	0.759	Diseases and Disorders of the Endocrine, Nutritional And Metabolic System	No	0	3.5	36	7	96	12	120	4.4	2.19	116	45	8	0	17133.9
718	668	1	1	male	63	1	0.281	Diseases and Disorders of the Endocrine, Nutritional And Metabolic System	No	0	2	34	5	128	5.7	144	3	2.61	114	50	1	0	4940.74
719	669	1	1	male	70	2	0.576	Diseases and Disorders of the Kidney And Urinary Tract	No	3	4	24	189	127	8.4	137	3.6	1.94	201	50	7	0	11555.2
720	670	1	1	male	27	0	0.465	Diseases and Disorders of the Circulatory System	No	0	2	36	3	146	6.1	135	3.5	2.35	107	100	4	0	6830.71
721	671	1	1	male	16	6	1.235	Diseases and Disorders of the Endocrine, Nutritional And Metabolic System	No	0	1	34	12	129	5.7	112	5.9	2.4	73	100	4	0	14285.9
722	672	1	1	female	35	1	0.282	Diseases and Disorders of the Kidney And Urinary Tract	No	0	1	18	7	137	6.3	139	4.3	2.1	55	55	1	0	3836.05
723	673	1	1	male	77	3	1.735	Diseases and Disorders of the Musculoskeletal System And Connective Tissue	No	0	4	38	3	128	6.1	132	4.8	2.21	297	35	9	0	25590.2
724	674	1	1	female	26	1	1.008	Diseases and Disorders of the Kidney And Urinary Tract	No	3	3.5	40	24	123	6.1	137	4.3	2.39	191	100	4	0	7475.23
725	675	1	1	male	34	2	0.911	Diseases and Disorders of the Circulatory System	No	0	5	40	13	108	11.2	139	3.1	2.18	448	60	5	0	17091.5
726	676	1	1	male	70	6	7.02	Diseases and Disorders of the Kidney And Urinary Tract	No	3	5	26	44	106	22.4	138	4.7	2.11	461	0	38	1	147819
727	677	1	1	male	74	2	1.008	Diseases and Disorders of the Kidney And Urinary Tract	No	3	5	28	41	148	5.6	131	4.6	1.9	469	80	4	0	9850.93
729	680	3	2	female	77	2	0.5868	Diseases and Disorders of the Kidney And Urinary Tract	No	0	5	30	12	113	6.2	137	3.8	2.28	595	45	3	0	11601.4
730	680	3	3	female	77	1	1.951	Diseases and Disorders of the Kidney And Urinary Tract	No	0	5	5	5	101	4.4	136	3.7	2.15	615	75	9	0	20464.3
728	680	3	1	female	77	2	0.623	Diseases and Disorders of the Kidney And Urinary Tract	No	0	5	30	46	91	6.4	136	3.3	2.25	554	70	6	0	20056.1
731	681	1	1	female	85	3	2.478	Diseases and Disorders of the Kidney And Urinary Tract	No	3	5	24	183	82	10.7	139	5.2	2.08	714	10	19	0	44650.4
733	682	1	1	female	81	3	4.631	Infectious and Parasitic DDs (Systemic or unspecified sites)	No	0	5	26	68	97	3.9	133	4.6	2.05	482	30	13	0	39334.2
734	683	2	1	male	32	1	0.465	Diseases and Disorders of the Circulatory System	No	3	4	32	3	119	8	137	3.8	2.14	251	100	2	0	5361.21
735	683	2	2	male	32	1	0.282	Diseases and Disorders of the Kidney And Urinary Tract	No	0	4	121	121	121	5.8	139	5.2	2.14	279	75	1	0	4067.59
736	685	1	1	male	24	1	0.224	Diseases and Disorders of the Circulatory System	No	0	1	43	3	166	7.6	140	3.7	2.35	100	100	1	0	4515.05
737	686	1	1	male	34	1	0.282	Diseases and Disorders of the Kidney And Urinary Tract	No	2	2	30	3	120	7.5	137	4.1	2.3	124	65	1	0	2889.71
738	687	1	1	male	78	2	1.408	Diseases and Disorders of the Kidney And Urinary Tract	No	0	4	32	11	115	6.4	142	3.6	2.03	240	100	22	0	32935.6
740	689	2	2	female	60	1	2.193	Diseases and Disorders of the Circulatory System	No	0	3.5	3	3	3	3	142	142	142	142	100	2	0	13821
739	689	2	1	female	60	2	2.193	Other	No	0	3.5	7	7	7	7	141	141	141	141	60	2	0	24535.4
741	690	1	1	male	81	3	1.008	Diseases and Disorders of the Kidney And Urinary Tract	No	3	5	32	65	128	8.6	143	3.7	2.03	351	50	5	0	11405.5
742	691	1	1	female	76	3	0.456	Diseases and Disorders of the Digestive System	No	0	4	28	15	94	4.6	142	4.4	2.2	222	35	3	0	8153.53
743	692	1	1	female	39	2	0.576	Diseases and Disorders of the Kidney And Urinary Tract	No	0	1	40	3	144	6.9	140	4	2.35	47	100	7	0	11246.8
744	693	1	1	male	26	1	0.306	Diseases and Disorders of the Kidney And Urinary Tract	No	0	1	42	3	148	5.4	141	3.8	2.29	98	85	1	0	3160.21
745	694	1	1	female	80	5	2.522	Diseases and Disorders of the Musculoskeletal System And Connective Tissue	No	3	5	25	127	83	9.4	130	3.1	1.92	674	35	21	0	54933.8
746	695	1	1	female	26	4	0.4075	Diseases and Disorders of the Endocrine, Nutritional And Metabolic System	No	3	3	8	8	124	10.2	142	3.5	2.16	117	100	3	0	6287.25
747	696	1	1	male	37	1	0.772	Diseases and Disorders of the Kidney And Urinary Tract	No	0	2	32	14	140	18.7	138	4.3	2.21	102	85	15	0	26107.6
